# Supplementary material for: Comprehensive profiling of the gut microbiota in patients with chronic obstructive pulmonary disease of varying severity
Source: PLoS One. 2021 Apr 9;16(4):e0249944. doi: 10.1371/journal.pone.0249944 (PMC8034725; doi:10.1371/journal.pone.0249944)
Supplement: S1 Table — (XLS) [file pone.0249944.s002.xls]

OTU_ID	A-1	A-2	A-3	A-4	A-5	A-6	A-7	A-8	A-9	A-10	A-11	A-12	A-13	A-14	A-15	A-16	A-17	A-18	A-19	A-20	B-1	B-2	B-3	B-4	B-5	B-6	B-7	B-8	B-9	B-10	B-11	B-12	B-13	B-14	B-15	B-16	B-17	B-18	B-19	B-20	C-1	C-2	C-3	C-4	C-5	C-6	C-7	C-8	C-9
OTU6	774	13451	846	496	13739	14610	91	2496	366	246	130	138	8833	6489	4	3807	847	1330	5147	548	10665	2226	1920	812	941	866	238	184	314	1762	509	927	4673	3580	2210	458	6807	2018	2394	3195	2819	2356	4069	7329	1	2745	1813	1026	3963
OTU12	1	0	18	1334	0	404	708	5200	6	4253	0	11954	16	414	41	1	1	36	9	4	0	355	103	0	1	24	11474	989	0	5	1	2912	2	386	5	1418	33	1	2	9	23	9	12379	19	11653	2525	2663	0	3
OTU10	515	0	10928	4275	0	0	98	8769	993	0	1409	1452	0	0	0	7	476	1122	1859	7786	0	0	0	1065	36	0	0	0	1553	0	0	0	0	1	329	20	280	0	5915	1167	2	700	1	0	0	0	294	0	0
OTU7	276	122	262	775	845	531	1463	2263	740	190	800	1145	0	4235	4	4594	190	728	287	1813	2270	590	1	465	73	3198	2745	1541	2851	6405	1	4082	0	3994	131	31	1465	118	841	988	593	243	1	0	0	0	2388	21	1096
OTU14	126	834	828	1817	1014	815	2	203	94	31	203	346	2597	3848	2	1867	270	794	1358	656	771	3533	227	300	1231	4972	155	226	242	150	3612	492	5192	2332	4137	604	583	464	349	441	232	3022	111	1723	2	887	763	2159	281
OTU2	85	4257	4	0	102	0	3756	1	0	0	0	0	0	403	14453	1	0	0	0	672	0	4	20916	228	53	44	0	141	0	1	468	0	4	0	12	1	30	0	0	657	271	14278	0	16	0	4	19	8	0
OTU3	4408	554	606	0	238	703	767	0	0	9	16	0	3211	456	1	1	20243	3	1293	714	2	1906	712	101	0	565	16	0	26	522	2709	207	4	148	264	3	231	432	753	1221	933	214	514	1878	0	123	96	0	4
OTU5	6	58	1	1899	5	140	16487	856	6	2856	77	5	165	1	835	1	26	460	174	159	2	155	3239	14	181	9	1304	1	7	86	163	11	9	5	3	788	7	10	92	19	11	136	5921	9	768	85	5	398	90
OTU9	49	0	102	0	0	0	0	2	752	0	36	70	0	0	0	0	634	0	21	0	0	0	0	6573	1930	99	0	0	66	2	3405	0	10149	0	0	105	0	0	0	74	5287	91	0	0	0	9070	5	0	0
OTU4	1062	0	1807	781	82	1	93	597	91	2	59	49	906	235	0	667	60	1700	1084	434	315	1024	107	132	141	468	23	111	72	43	0	1036	324	0	436	6113	7811	133	655	1299	42	1195	159	350	0	721	1289	0	137
OTU11	281	0	3772	0	0	0	0	14	0	0	9	10	0	0	0	3	115	1235	3	11	2260	1863	0	83	20	0	0	204	192	0	0	32	0	93	9702	103	2029	2657	0	752	1	97	0	7011	0	0	94	0	0
OTU1	55	0	0	0	0	0	8	0	0	0	0	61	0	0	4	0	51	5949	2	0	0	447	0	0	1869	1368	8	20561	0	1377	1	10780	0	0	0	1	1	0	0	0	0	0	0	0	0	0	0	0	0
OTU19	241	4786	176	244	10385	751	71	143	5	0	2	7	7	1169	0	2201	17	270	583	158	39	1083	13	19	44	9	0	34	73	293	0	105	46	122	113	1299	578	1508	67	431	96	12	24	262	0	163	143	0	224
OTU33	0	0	29	27	1116	1207	1	323	36	2706	116	24	0	0	0	3462	1085	887	1008	2	0	7407	0	205	0	680	1	126	114	37	0	0	0	42	5	543	6	12	381	603	3	1	113	298	0	84	0	0	1600
OTU17	2410	0	569	103	0	822	30	51	0	1	171	380	0	0	0	0	84	1040	3895	120	0	1244	0	25	31	1329	106	206	0	0	675	885	1	0	339	6	92	498	847	1	0	0	0	1391	0	0	0	0	0
OTU312	19	2	21	19	0	70	251	68	0	0	130	32	0	376	1129	0	17	16	188	598	623	0	0	45	0	644	260	280	336	626	0	11	0	1378	58	3	125	18	323	1	98	159	0	0	0	445	7999	6354	3840
OTU15	0	1787	322	212	0	22	4	138	23	2501	42	291	0	1028	1	1751	109	416	211	98	2079	35	0	16	531	249	35	97	99	147	0	253	401	339	851	9	326	3226	1	384	34	0	60	344	1	1487	386	0	583
OTU84	5	110	14	370	20	6	1	223	3	3319	75	27	4990	4118	2	2125	47	12	46	295	52	362	53	102	11	288	70	182	3	9	0	57	974	4	332	7	195	205	172	110	2	196	828	609	0	0	0	8	95
OTU13	0	0	0	0	0	0	0	0	0	1	0	0	0	0	0	0	0	0	0	0	0	0	0	0	0	0	0	0	0	0	0	0	0	0	0	0	0	0	0	0	0	0	0	0	0	0	0	0	0
OTU21	136	674	294	320	342	1607	4	260	35	18	7	126	2199	1368	8	228	29	550	506	98	192	122	136	274	9	345	30	17	70	66	3235	207	94	1035	152	92	304	467	305	45	26	20	38	454	5	920	127	4913	63
OTU8	503	85	0	2	4	0	2178	1	2	5075	0	2	80	4	678	208	8	602	6	4	545	10	28	1	2	267	1177	1607	0	47	2172	2	0	24	1	442	127	20	0	2064	3	7	206	348	575	358	159	280	1
OTU41	0	0	1	0	169	0	0	81	0	0	0	0	0	0	0	0	0	0	0	0	0	7	953	0	0	0	0	0	0	0	0	0	0	0	0	18	0	1	0	0	2	0	1	22	10554	2068	0	853	467
OTU18	1227	0	26	60	0	2	75	0	0	0	15105	41	0	6	0	0	0	7	10	20	0	0	0	313	4	12	0	0	11	204	0	122	240	5	0	0	1	7	16	0	1951	0	0	0	0	2	0	0	0
OTU16	85	73	342	19	33	0	1	419	168	2	2	7	1	0	0	1352	15	82	489	21	0	288	557	122	1588	295	4	0	89	0	0	269	979	311	0	0	182	0	9	107	0	0	7	653	0	182	2	0	251
OTU36	97	0	27	58	0	0	0	0	0	81	1	18	0	0	1	320	54	75	121	135	838	1762	308	76	3	748	20	0	25	1	1735	225	68	0	1824	14	592	200	36	67	384	2664	30	0	0	1117	54	2736	231
OTU20	145	4	19	86	0	253	44	50	515	5	269	15	1	42	1	851	147	10	14	331	257	10	0	116	10	89	0	0	496	512	0	97	0	7528	1	2	4169	28	369	0	4	23	18	0	0	17	320	0	0
OTU42	0	0	1904	0	0	0	0	0	0	21	111	35	0	0	0	0	302	1423	366	23	0	0	0	1	0	12	0	0	30	0	0	938	0	0	0	0	3	0	619	557	0	0	0	388	0	0	164	0	4553
OTU25	3645	0	1	8	0	1	2	0	845	1	213	318	0	0	0	1	0	4	0	53	0	0	0	1576	0	0	42	611	13	0	0	0	0	0	9	0	1	0	0	0	3683	0	0	0	0	0	0	0	4
OTU44	0	0	99	40	0	257	0	0	45	0	1407	0	0	0	0	169	1	0	589	0	0	0	0	3858	0	581	0	0	0	3811	0	863	0	0	0	1	1	1	0	0	1307	357	0	26	0	0	0	131	1
OTU26	96	0	9	470	0	253	212	1	555	0	479	793	0	2652	2	0	63	604	194	172	0	0	0	1519	0	996	10	21	145	1079	0	613	0	0	114	0	1	0	1134	0	1	0	0	0	0	0	0	0	0
OTU34	404	0	77	240	0	29	4	841	197	0	787	1278	0	0	0	5	16	126	645	20	1	14	0	1323	5189	246	512	417	16	38	0	108	151	172	13	4	7	2	29	7	94	325	2	0	0	11	0	0	11
OTU29	62	13	0	0	64	1	0	0	0	8	0	1	0	0	0	78	1	0	0	0	117	129	0	0	0	2	5703	402	1	2	3924	3	0	0	1	0	0	0	0	259	3	0	0	0	0	243	21	472	0
OTU23	0	0	0	0	0	0	0	0	0	0	0	0	0	0	0	0	3	0	0	1	0	0	0	0	0	0	0	0	0	0	0	0	0	0	0	9882	0	0	1705	0	0	0	0	0	0	0	0	0	0
OTU94	887	1213	192	185	549	518	4	146	42	75	45	90	206	59	1	111	28	243	683	121	114	364	267	32	108	84	10	2	14	0	687	0	1153	748	119	192	481	205	242	405	3	204	120	2	10	336	284	0	396
OTU57	0	0	0	0	0	0	0	0	0	0	1137	0	0	0	0	0	0	0	0	0	0	0	0	0	3699	0	0	0	10679	0	0	0	0	0	9	0	0	0	0	0	0	0	0	0	0	0	0	0	0
OTU181	358	0	0	704	0	0	7	189	139	0	32	1	0	1	0	0	126	117	813	620	0	0	0	61	8	0	0	0	0	0	0	0	0	0	82	2	93	0	1610	2725	0	448	0	0	0	0	13	0	0
OTU22	0	0	7	67	0	3	22	9	4856	2	8	10	0	0	0	0	335	65	15	40	0	1	0	179	149	6	5	0	35	1	0	0	7	0	0	0	44	0	1	15	0	4	26	1645	0	1	389	4	29
OTU91	667	0	5	54	0	277	8	64	738	5	128	68	0	12	1	1039	770	87	49	122	0	59	0	82	3	134	34	4	783	860	0	79	210	95	9	2	65	47	466	21	5	15	69	3	0	33	561	44	504
OTU24	0	0	0	0	0	181	0	0	65	0	0	0	0	0	0	0	2	53	0	7	0	0	0	0	0	0	0	0	0	209	0	0	1182	0	369	10	3	0	1	985	0	0	0	0	0	0	182	0	28
OTU43	0	0	610	3012	0	0	0	0	0	0	0	0	0	0	0	0	7	734	1	0	0	0	0	2696	0	0	0	0	0	454	0	0	0	0	0	0	0	0	0	0	0	0	0	0	0	173	10	0	139
OTU27	90	0	5	13	0	67	6	61	251	1	16	34	0	137	0	1075	62	344	2	36	374	57	0	3	0	126	172	4	55	523	0	17	2	14	32	0	214	86	270	0	2	0	8	0	0	83	1073	63	4156
OTU64	0	0	984	32	0	0	1	0	5	0	22	0	0	0	0	0	40	199	1148	221	0	0	0	3	87	846	20	154	0	0	0	340	0	0	3	2	523	0	0	2070	0	0	0	178	0	1	15	0	0
OTU45	674	211	0	1105	0	58	59	17	7	0	7	44	0	219	0	3	2	94	21	50	0	1	0	904	75	251	0	78	143	0	0	134	1	119	122	3	109	250	209	0	23	2	1	0	0	0	487	0	0
OTU37	155	0	84	346	10	163	0	123	116	0	12	40	0	29	0	1	8	44	529	181	1	39	0	129	12	32	8	0	40	0	0	0	69	0	342	8	1	288	97	8	58	44	0	0	0	2	35	5	0
OTU32	152	0	0	112	0	161	0	1055	0	0	2871	136	0	43	1	0	0	0	0	1	0	0	0	66	1616	37	1	348	3491	2	0	17	0	6	1	0	0	0	84	0	362	315	0	0	0	453	0	0	0
OTU52	1363	0	1244	0	0	0	1	0	0	0	6	15	0	0	0	0	146	2	3	0	33	0	0	38	0	71	0	0	112	0	0	0	0	0	1324	9	148	0	0	111	0	0	0	0	0	0	12	0	0
OTU38	9	66	3	0	6	1	2	2	8	3844	0	4	0	0	2732	11	10	2	6	1	7	8	119	0	24	1	2	0	0	26	32	0	44	4	1	31	1	0	3	199	2	22	124	28	4	160	3	18	63
OTU35	0	0	39	0	0	46	0	0	0	0	0	4110	0	0	0	0	0	0	0	180	0	0	0	385	0	0	0	0	44	0	0	0	0	0	4	0	0	0	0	0	4504	0	0	0	0	0	0	0	0
OTU40	372	496	0	0	20	35	91	34	18	0	8	53	0	11	900	225	7	444	78	2	424	17	261	60	24	7	1067	331	25	315	62	9	0	1	41	30	265	424	3	32	47	7	40	156	0	318	428	270	139
OTU30	0	0	19	9	0	1	55	0	62	4	10	53	20	9	6	14	0	0	2	0	0	0	0	183	0	64	3	0	166	387	4	1	0	0	0	50	0	0	6	4	4	11	0	49	16	0	6	29	86
OTU90	35	0	11	32	1379	0	530	1	469	0	8	0	0	0	0	931	0	0	0	7	15	1	0	0	1	18	1816	501	20	0	0	9	13	55	0	1	0	0	687	3	4	2	1	175	11	842	0	5	60
OTU70	2	0	0	9	0	35	1	10	7	0	5	0	0	0	0	0	2	5	28	1	0	0	0	0	0	0	7	0	0	6	1	0	0	0	1	0	29	79	1251	0	0	0	0	0	0	0	0	1627	0
OTU71	0	1	23	0	1	4	1	91	2	7	5	1	32	258	509	3	11	1	7	8	0	13	0	11	0	1	29	2	1	11	11	1	0	7	0	90	5	120	0	0	8	76	4	0	5410	117	79	24	9
OTU204	0	0	0	0	0	0	0	1	0	0	0	0	0	0	0	0	34	0	6	0	3	2453	0	0	0	0	0	0	0	0	0	0	0	0	0	0	3	0	1	0	2	1	0	0	0	24	0	1	0
OTU149	0	0	0	13	0	1058	0	0	2	49	0	311	471	5	464	0	1	0	14	35	4751	7	2	135	0	8	18	13	1	0	2	2	0	127	0	5	1	0	1	301	0	0	155	0	15	1	0	0	3
OTU49	6	0	9	91	0	58	32	44	5	0	25	88	21	53	1	0	48	1	11	4	0	2	0	13	8	47	23	0	427	1909	0	33	153	244	0	0	421	1	98	6	22	10	0	0	52	15	394	27	193
OTU101	7	90	3	11	0	77	669	26	412	125	1	10	0	1	0	1544	8	9	8	15	82	3	0	22	1	724	67	0	96	446	0	6	59	0	2	16	20	4	17	9	7	12	0	0	0	97	423	0	180
OTU68	0	0	0	200	0	0	0	0	22	0	0	48	0	0	0	1	1	26	0	402	2051	0	4	3	0	0	0	0	261	0	0	99	0	0	18	1	0	0	2713	0	29	130	0	15	0	0	39	0	0
OTU341	774	0	84	34	0	0	6	52	51	0	22	115	0	0	0	0	21	295	22	11	3	0	0	0	21	64	0	0	0	0	0	0	482	0	1	0	0	0	35	0	31	0	32	54	1	0	0	1088	181
OTU31	0	0	0	1	0	0	0	0	0	0	0	0	0	0	0	0	0	0	0	0	0	0	0	0	0	0	0	0	0	0	0	0	0	0	0	0	0	0	0	0	0	0	0	0	0	0	0	0	0
OTU119	0	0	1	15	0	0	0	2	2	0	0	0	0	0	0	8	2	9	27	3362	0	0	0	1	0	0	0	0	0	0	0	0	0	0	9	14	9	2103	23	0	0	1	0	0	0	0	1	0	0
OTU47	0	0	0	280	0	0	0	0	0	0	0	41	0	0	0	4	4	1	0	103	0	0	0	80	1	0	0	0	0	0	0	0	0	0	15	4	1	4680	4	0	0	0	0	0	0	0	0	0	0
OTU130	0	0	0	0	0	0	0	0	0	0	8	0	0	0	0	0	0	8	0	0	0	0	0	0	0	0	0	0	0	0	0	0	14	0	0	0	0	0	7	146	0	0	0	0	0	0	10	0	0
OTU155	2	0	4	2039	0	0	2	228	140	0	1	0	0	0	0	2	37	72	197	753	0	0	0	42	4	0	0	0	0	0	0	0	0	0	47	4	34	1	444	0	0	84	0	0	0	0	16	0	0
OTU46	0	0	0	0	0	0	1	2	0	1	0	0	4	0	20	79	1	0	3	0	0	0	0	59	0	0	0	0	0	0	0	1032	1	489	0	33	0	0	392	0	3877	85	0	0	0	0	199	6	0
OTU55	275	0	208	104	58	8	414	200	77	146	3	278	64	6	0	10	279	77	16	35	29	419	81	20	28	18	10	0	2	0	219	110	226	12	36	155	174	96	70	116	224	263	0	28	0	91	252	336	0
OTU54	1	163	0	8	129	3	40	100	10	11	2	2	806	96	1333	302	41	9	0	0	8	9	29	21	152	23	12	4	3	40	206	6	24	15	2	2	50	31	24	372	19	63	6	1014	2	33	46	272	164
OTU56	0	0	0	0	0	0	4	0	17	0	0	49	0	0	0	0	0	171	54	15	0	116	0	497	265	0	0	0	0	0	0	0	0	23	6	0	0	0	33	197	0	0	9	0	0	0	0	0	40
OTU51	0	0	0	0	0	0	29	1	443	0	0	0	0	0	0	0	0	0	0	0	0	0	0	1	0	0	0	0	0	0	0	1	0	0	0	2622	0	0	0	0	0	50	0	0	0	0	1042	15	784
OTU67	0	0	0	0	0	308	1	0	16	0	0	26	0	185	0	3	8	9	1690	1	202	0	0	3	77	0	9	0	8	0	0	0	26	0	112	0	1	1669	0	64	0	0	0	29	0	5	75	1	0
OTU28	193	12	27	10	0	71	116	108	955	3	18	82	0	7	0	0	56	618	7	45	8	0	0	10	2	893	113	0	139	179	0	0	0	0	24	0	0	0	0	14	38	9	0	0	0	0	8	0	0
OTU48	61	16	18	15	5	7	35	1	104	2	34	40	0	6	966	26	7	49	21	19	1	95	0	124	239	34	179	26	121	20	136	16	27	87	10	1	26	115	30	412	62	50	3	82	1	110	39	346	34
OTU363	0	0	205	0	0	0	0	1	1775	0	89	175	0	0	0	0	1159	0	22	0	0	0	0	3	0	0	0	0	203	0	0	0	0	0	0	0	0	0	0	186	0	215	0	0	0	0	0	0	0
OTU39	0	0	0	24	0	3	0	2	1240	0	136	243	0	0	0	0	1	0	286	0	4	0	0	0	0	118	2	6	1	0	0	396	0	1297	0	0	0	0	0	0	0	0	0	0	0	0	0	0	0
OTU456	20	0	0	1355	0	0	0	6	7	0	133	0	0	0	0	5	28	29	10	1678	0	0	0	26	0	0	0	0	0	0	0	0	0	0	18	7	20	0	34	21	0	4	0	0	0	0	17	0	0
OTU50	0	0	0	0	0	0	0	0	13	0	17	84	0	0	0	0	4	297	0	98	2	0	0	285	0	0	0	0	0	0	0	0	0	0	0	0	0	0	0	0	0	0	0	0	0	0	17	0	3
OTU58	1426	0	213	166	0	68	0	0	325	0	28	524	0	7	0	0	0	8	219	34	0	0	0	140	119	71	0	0	251	0	0	7	0	0	1	1	0	0	67	36	345	0	0	0	0	0	0	0	0
OTU76	46	0	3	23	0	124	14	0	0	94	7	0	0	9	0	0	5	46	1	8	2	3	0	14	0	93	0	0	100	0	0	1	24	278	2	0	24	0	10	0	0	0	0	0	0	0	371	1	0
OTU78	0	0	0	0	0	0	0	0	0	0	0	0	0	0	0	3	5	0	0	0	0	0	0	0	0	0	0	0	0	0	0	0	0	0	0	0	0	4090	1	0	0	0	0	0	0	0	0	0	0
OTU82	0	0	0	723	15	0	0	1	180	46	1	0	2	0	0	4	0	1	0	2	1	0	0	1	0	0	1	0	42	0	0	2	35	14	0	2150	6	16	13	423	0	3	0	41	0	3	9	65	5
OTU62	85	0	0	0	0	17	55	0	52	0	0	1025	0	0	0	0	0	11	0	22	0	3	0	0	0	4	130	0	1	433	0	5	45	26	44	1	45	40	0	0	0	0	0	1	0	0	79	0	8
OTU79	0	0	0	9	0	0	0	0	0	0	0	0	0	0	0	0	7	0	0	0	0	1	0	0	0	196	0	0	390	144	0	0	0	306	1	0	0	0	64	0	1621	0	0	0	0	0	0	0	0
OTU85	130	0	1	6	1	548	1	0	189	0	5	250	0	0	0	0	919	1434	0	1	0	0	0	0	0	13	0	0	0	1	0	0	45	1	0	0	0	0	35	0	43	0	0	0	0	0	0	19	0
OTU108	2	0	0	0	0	0	0	0	0	3097	0	0	0	0	0	0	0	0	0	0	0	20	0	0	0	0	0	0	0	0	0	0	0	0	0	0	0	0	0	0	0	0	0	0	0	0	0	0	0
OTU75	0	0	0	0	0	13	0	4	2622	0	0	0	0	0	0	1	0	0	0	314	0	0	0	0	0	4	0	0	0	0	0	0	0	0	0	0	1	0	0	0	0	0	0	0	0	0	0	0	0
OTU195	0	4	513	40	0	18	0	0	8	0	8	71	2	1	0	0	2	55	43	2	202	5	0	0	15	63	2	0	0	4	15	51	12	1	72	1	85	1277	0	259	0	1	195	1	0	1	19	12	1
OTU134	0	0	1763	6	0	0	0	0	0	0	0	0	0	0	0	0	0	0	0	0	0	0	0	0	91	0	0	0	0	0	0	0	0	0	0	0	0	791	1	0	0	0	0	872	0	0	79	0	0
OTU61	563	0	99	48	0	0	0	0	65	0	216	0	0	0	0	0	0	1	137	103	0	0	0	0	682	0	8	0	0	0	0	165	319	0	40	4	0	0	0	71	0	0	0	262	0	0	0	0	0
OTU60	0	0	0	0	0	0	0	0	0	0	0	0	0	0	0	4	1	0	1	3712	0	0	0	0	0	0	0	0	0	0	0	0	0	0	1	8	10	0	0	0	0	0	0	0	0	0	0	0	0
OTU74	3	0	18	33	0	7	172	0	737	1	16	116	0	127	0	3	27	25	59	16	100	1	0	77	20	11	0	0	423	733	0	114	5	0	1	29	97	3	48	137	0	1	0	0	0	0	0	0	0
OTU95	114	0	47	95	0	134	0	454	141	0	28	8	0	0	0	36	41	51	3	8	0	242	0	23	52	289	13	1	267	60	1	17	21	260	6	1	0	5	2	1	5	20	0	36	0	0	25	0	199
OTU53	0	0	0	0	0	0	0	0	0	0	0	0	0	0	0	0	1	0	0	0	0	0	0	0	0	0	0	0	0	0	0	0	0	0	0	0	0	0	480	0	0	0	0	0	0	0	0	0	2640
OTU392	0	0	0	14	0	0	8	2	0	9	0	36	0	2	2	0	0	1	0	0	0	0	2	0	0	0	820	9	0	0	0	0	0	161	0	2	0	0	0	0	0	0	4	0	1103	167	38	0	0
OTU100	0	0	8	11	0	5	11	0	52	0	4	12	0	11	0	0	30	1	2	14	73	1	0	3	1	452	49	24	125	596	0	2	0	0	6	0	8	0	8	0	1	0	0	0	0	3	0	0	337
OTU66	7	0	0	0	0	0	0	0	0	0	0	0	0	0	0	0	0	0	0	0	0	1	0	0	0	0	0	26	0	0	0	0	0	0	0	2980	0	0	0	0	0	0	0	0	0	0	0	0	0
OTU93	18	69	53	375	3	5	0	16	8	0	51	2	0	56	0	0	0	86	45	74	5	4	9	0	2	141	10	0	1	26	0	4	228	58	492	7	1	102	0	52	12	1	1	238	0	7	1	0	19
OTU63	621	0	64	35	0	0	106	2	157	0	86	243	0	23	259	30	0	4	0	42	0	20	0	27	0	97	44	83	8	26	0	45	1	36	44	1	36	2	44	229	19	5	0	0	0	0	147	25	7
OTU96	0	0	0	7	0	454	0	34	1	0	9	4	0	0	0	1	3	261	57	10	2	0	0	36	160	259	0	155	0	337	0	0	0	166	0	0	0	464	0	0	0	0	0	0	0	0	0	0	400
OTU81	145	0	96	57	0	0	0	724	0	0	116	269	0	0	0	1	0	0	386	585	0	0	0	0	109	17	0	0	118	116	0	7	0	288	1	1	0	0	0	0	25	0	0	0	0	0	0	0	0
OTU86	66	0	12	15	39	28	44	185	83	0	6	23	0	21	0	0	31	206	29	23	5	33	54	12	113	24	2	12	14	72	62	15	196	91	95	1	29	34	54	426	24	1	44	306	0	33	72	35	54
OTU99	4	0	3	25	0	0	0	2	43	0	0	0	0	1	0	0	3	3	5	3	0	0	0	93	0	0	6	0	1	1879	0	4	0	10	0	0	7	7	190	0	0	2	0	0	0	0	0	4	9
OTU88	0	0	83	0	1	434	1	117	17	0	0	111	91	83	120	21	4	5	16	1	2	25	0	0	0	9	8	0	33	3	26	0	0	10	0	11	0	28	227	0	0	1	0	0	0	1080	240	155	106
OTU92	0	0	72	78	0	27	0	0	29	0	14	22	0	0	0	0	5	412	81	35	0	0	0	63	16	45	2	0	33	0	0	0	2	0	0	1	25	0	0	67	0	0	0	0	0	0	12	0	0
OTU111	0	248	0	0	1	0	174	0	0	0	0	0	764	0	0	0	0	0	0	0	1	5	1	0	4	0	6	0	0	2	319	0	0	0	0	0	0	0	0	24	0	0	1179	1	270	2	2	4	3
OTU115	0	12	1	0	0	0	1	2	0	0	0	0	216	0	656	7	2	5	0	0	7	9	240	0	7	0	377	5	1	1	649	0	3	1	0	8	11	0	0	396	0	0	6	32	3	11	1	87	0
OTU69	0	0	0	0	0	0	0	0	0	0	0	0	1	0	0	0	0	0	0	0	0	0	0	0	0	0	0	0	0	0	0	0	0	0	0	1	1	0	0	0	0	0	0	0	0	0	0	0	0
OTU83	98	0	0	110	0	0	0	0	723	0	0	54	0	3	0	24	1	0	0	1	0	13	0	104	0	120	0	1	26	94	0	12	0	0	313	3	0	0	4	0	472	0	0	0	0	0	0	87	0
OTU77	0	0	38	7	0	0	0	0	0	0	72	0	0	0	0	0	1	0	0	0	0	0	0	0	0	0	0	0	0	0	0	0	0	0	2528	29	0	0	0	0	0	0	0	0	0	0	15	0	0
OTU148	23	0	120	491	0	14	0	0	1	1	26	11	0	0	0	0	9	42	105	52	14	0	0	2	11	11	0	5	2	0	0	131	8	0	0	0	0	0	93	40	0	82	4	0	0	57	4	0	0
OTU409	1698	0	0	0	0	0	0	1	158	0	0	0	0	0	0	0	0	0	0	0	0	0	0	0	0	0	0	2	0	0	0	0	0	0	0	0	1	0	0	0	0	0	0	0	0	0	0	0	0
OTU109	0	0	3	0	0	0	0	0	5	523	0	0	1653	0	0	2	30	3	0	0	55	5	0	0	7	0	0	0	0	1	14	0	0	1	0	28	3	0	2	144	1	2	5	1	1	0	1	3	48
OTU89	31	0	0	48	13	37	1	80	15	0	2	2	0	154	0	0	1	3	32	8	1	385	0	0	11	15	0	1	5	0	0	23	0	0	76	2	0	3	0	0	0	0	0	325	1	0	13	0	0
OTU401	0	0	0	0	0	0	0	0	0	0	0	0	0	0	0	0	0	0	0	0	0	0	1	0	0	0	0	0	0	0	0	9	0	0	0	0	0	0	0	0	0	5	0	0	0	0	0	3749	0
OTU295	1	0	7	10	0	112	0	8	237	0	1	9	0	1	0	204	34	4	1	16	0	3	0	6	0	75	0	0	56	122	0	16	0	39	2	1	2	10	59	0	0	3	8	0	0	2	144	0	0
OTU380	0	0	0	2	0	26	1	0	0	8	0	1	192	7	79	0	0	0	0	0	0	155	0	1	0	0	5	0	0	0	0	0	0	187	0	4	4	0	0	13	0	0	1682	0	0	0	0	0	1
OTU137	0	0	0	0	0	0	0	151	1026	0	0	372	0	0	0	0	0	18	0	0	420	0	0	0	0	0	0	0	0	0	0	0	71	0	0	0	0	0	0	0	0	0	0	0	0	0	0	0	0
OTU139	114	0	0	145	0	0	0	0	0	0	0	409	0	0	0	0	0	0	0	22	0	0	0	0	1918	34	0	0	0	0	0	100	0	0	0	0	0	0	0	0	0	0	0	0	0	0	0	0	0
OTU106	95	13	0	0	10	76	12	72	121	25	0	168	40	41	0	256	2	48	12	42	0	0	36	0	57	0	14	0	90	280	17	46	34	0	9	3	145	12	35	20	15	24	1	82	2	91	20	39	8
OTU166	0	0	0	0	0	0	0	0	0	0	0	0	0	0	0	0	1	0	0	0	0	0	0	0	0	0	0	0	0	0	0	0	0	0	0	0	0	0	1498	0	0	0	0	0	0	0	0	0	0
OTU72	0	0	0	341	0	0	0	0	0	0	5	0	0	0	0	0	7	839	170	0	0	0	307	138	0	12	0	0	0	0	0	0	46	0	0	0	0	0	0	0	0	0	298	0	0	118	90	0	0
OTU133	0	0	0	0	0	0	0	0	0	0	0	0	0	0	0	0	0	0	0	0	0	0	0	0	0	0	0	0	0	0	0	0	0	0	0	0	0	0	0	0	0	0	0	0	0	0	0	0	0
OTU126	1	0	0	3	5	2	62	77	6	0	1	0	0	0	0	44	4	33	1	1	0	28	0	1	366	180	14	7	0	31	1229	5	4	1	0	0	16	2	0	341	4	15	55	0	0	24	18	136	8
OTU59	1	7	0	2	8	0	1	0	0	0	0	1	264	0	1319	1	0	1	5	1	0	2	116	1	5	0	4	0	0	0	13	1	1	0	0	0	1	0	0	20	0	16	2	8	32	46	0	30	1
OTU112	0	0	0	252	0	0	0	39	0	372	0	0	0	359	0	0	0	0	0	50	0	0	0	14	0	0	0	0	0	0	1	0	0	0	753	8	0	0	0	0	0	125	0	0	0	0	25	0	0
OTU65	5	0	0	29	0	0	0	2	249	0	154	1	0	0	3	0	0	0	0	2	0	0	0	0	1	0	0	0	5	5	0	0	0	6	0	0	1	0	3	0	7	0	0	7	0	3	1125	64	0
OTU151	0	0	89	0	2	61	3	37	2	0	1	0	0	147	0	0	4	9	115	125	0	0	0	37	30	18	0	51	5	0	0	0	19	0	344	5	0	0	0	30	0	0	0	0	0	136	6	0	626
OTU435	0	0	0	55	0	113	1	0	0	233	1	2	240	1	18	0	0	0	1	4	0	13	0	0	0	0	24	1	0	0	0	0	0	1122	0	5	12	0	0	14	0	0	529	0	5	1	1	0	3
OTU176	0	9	0	9	0	37	16	1	7	0	23	29	0	14	0	0	6	151	2	1	0	0	0	24	1	273	0	0	50	139	0	100	0	0	0	0	56	0	0	0	0	0	0	0	0	0	202	966	0
OTU104	0	0	0	0	0	0	0	0	0	0	0	0	0	0	0	0	1	0	1	99	0	0	0	0	20	0	0	0	0	0	0	0	0	0	38	1	0	0	0	0	0	0	6	0	0	0	0	0	0
OTU113	1	0	33	58	0	73	2	0	50	0	17	39	0	76	0	0	17	244	232	34	16	27	0	217	0	70	2	14	105	15	0	46	0	0	10	1	8	61	48	0	0	0	0	0	0	0	0	0	0
OTU87	747	0	0	85	0	0	0	0	330	0	0	0	0	0	0	0	0	0	0	0	0	31	0	0	189	0	0	0	0	0	0	8	0	12	0	0	0	0	0	6	1	0	0	0	0	0	0	0	0
OTU150	0	0	0	0	0	1	0	0	0	0	0	0	0	0	0	0	1	0	70	15	12	0	0	20	0	8	0	7	0	1	0	0	0	62	19	2	0	0	0	0	0	487	0	133	2	0	1	0	0
OTU105	0	0	0	0	0	0	0	0	0	0	0	37	0	0	0	0	0	0	0	0	0	0	0	0	0	0	0	0	0	0	0	0	0	0	0	0	0	0	0	0	0	0	0	0	0	0	0	0	0
OTU185	0	0	0	0	0	0	0	0	0	0	0	0	0	0	0	0	0	0	0	0	0	0	0	0	0	0	0	0	0	0	0	0	0	0	0	0	0	0	0	0	0	0	0	0	0	0	1659	0	0
OTU131	8	23	9	22	0	0	18	1	40	1	2	16	23	38	26	1	9	1	1	2	4	5	0	17	6	81	15	0	86	16	0	317	33	320	1	8	9	2	4	9	19	0	6	3	1	510	57	13	24
OTU114	0	0	0	0	6	0	0	5	0	3	0	0	0	0	1094	0	0	0	0	0	0	3	16	1	0	0	1	0	0	0	107	0	11	0	0	0	3	0	0	9	0	5	1	0	1	129	1	20	1
OTU129	0	0	0	0	0	0	0	0	0	0	0	0	0	0	0	0	1	0	0	0	0	0	0	0	0	0	0	6	0	0	0	481	0	0	0	80	0	1	883	0	0	0	0	0	0	0	0	0	0
OTU98	0	0	0	22	0	158	0	1	740	0	56	0	0	0	0	5	0	0	138	61	0	0	0	5	0	48	9	0	9	0	0	35	0	0	0	0	0	5	0	0	1	0	0	0	0	0	0	0	0
OTU414	37	1133	17	28	0	1	3	9	8	108	1	4	0	17	0	19	34	43	5	3	12	1	1	2	11	12	3	0	2	44	3	15	6	2	2	2	68	2	2	24	5	0	51	9	0	3	4	5	12
OTU117	0	0	0	0	0	0	0	0	234	0	11	1	0	0	0	0	22	951	3	7	0	0	0	12	0	18	0	0	5	0	0	0	0	0	0	0	0	3	0	0	0	0	0	0	0	0	0	0	0
OTU136	0	0	0	9	0	0	0	0	0	0	1453	0	0	0	0	0	3	0	38	2	0	0	0	0	0	110	0	0	0	0	0	24	0	0	0	0	0	0	88	0	2	0	0	0	0	0	0	0	0
OTU97	192	0	0	297	0	0	0	0	456	0	9	0	0	0	0	0	0	0	0	41	0	0	0	104	0	31	0	0	1	0	0	0	0	0	0	0	0	0	0	4	0	0	0	0	0	0	0	0	0
OTU107	370	0	98	49	0	21	1	0	14	0	0	0	0	0	0	0	20	0	94	1	0	7	0	0	34	0	0	0	35	3	0	0	81	35	4	0	10	5	14	6	0	0	0	56	0	0	0	0	0
OTU305	1	1	6	2	0	10	120	56	12	13	1	62	18	4	345	32	22	0	1	1	3	8	0	6	3	0	29	46	2	23	99	1	6	2	2	1	4	45	2	0	0	5	0	9	1	0	61	131	6
OTU116	0	0	0	24	307	0	0	0	0	0	0	0	0	0	0	0	233	322	525	0	0	159	0	0	0	0	0	0	0	0	0	0	0	0	0	0	0	0	0	0	0	0	0	0	0	0	0	0	0
OTU127	0	0	0	0	0	0	0	0	9	0	0	0	0	0	0	0	0	0	0	0	0	0	0	0	0	9	0	0	0	0	0	0	0	0	1612	9	2	0	0	0	0	0	0	0	0	0	0	0	0
OTU73	0	0	0	0	0	15	0	0	0	0	0	0	0	0	0	0	0	0	151	0	0	0	0	0	0	0	0	0	1826	0	1	0	0	0	0	0	0	0	0	0	0	0	0	0	0	0	0	0	0
OTU142	0	1	0	0	1	4	0	3	0	0	0	10	7	1	1113	0	0	0	0	0	0	0	0	0	0	16	1	0	0	0	0	0	0	0	0	0	0	0	0	1	0	0	2	0	0	4	0	0	0
OTU121	1	0	0	230	0	0	1	2	23	0	8	0	0	0	0	0	1	69	0	2	0	123	8	0	0	0	0	0	36	28	11	0	0	0	0	0	16	289	0	230	1	34	0	18	0	1	1	0	276
OTU366	0	0	0	12	0	0	0	0	0	0	0	1	0	0	0	0	1	0	1	1	168	137	0	0	0	0	0	0	0	0	0	0	2	0	0	0	153	0	0	0	0	42	0	0	0	1113	3	0	0
OTU294	0	0	0	2	0	0	0	0	0	0	39	0	0	0	0	0	0	0	0	0	0	0	0	0	0	1119	0	0	12	0	0	0	0	122	0	0	0	0	1	0	0	0	0	0	0	0	0	0	0
OTU330	0	0	0	12	0	5	0	0	5	0	0	0	0	0	0	0	0	4	3	0	0	0	0	0	0	0	0	0	0	0	0	0	0	0	2	0	0	8	56	0	0	0	0	0	0	0	0	184	0
OTU132	0	0	0	0	0	0	0	0	0	0	0	0	0	0	0	0	0	0	0	0	0	0	0	0	0	0	0	0	0	0	0	0	0	1	0	0	0	0	0	0	0	0	0	0	0	0	0	0	0
OTU102	0	0	0	0	0	0	0	0	0	0	0	0	0	0	0	0	1	0	0	282	0	0	0	0	0	0	0	0	0	0	0	0	0	0	29	1	1	0	0	0	0	0	0	0	0	0	0	0	0
OTU174	5	53	0	5	0	1	0	0	7	0	0	0	0	0	0	0	6	0	0	1	0	0	0	20	8	504	0	1	7	418	38	34	0	43	0	0	2	1	1	0	1	0	0	0	1	0	1	0	23
OTU200	0	0	0	3	0	0	0	0	0	0	115	6	0	0	0	0	1	0	0	0	0	0	0	0	0	201	0	0	15	0	0	64	0	12	0	0	0	0	59	0	74	0	0	0	0	0	0	3	0
OTU168	0	0	0	0	0	0	0	0	0	0	0	0	0	0	0	0	0	0	0	0	0	0	0	0	669	0	0	0	0	0	0	0	1	0	0	0	0	0	0	907	0	0	0	0	0	0	0	0	0
OTU140	0	0	0	0	0	0	0	0	0	0	0	0	1333	0	0	0	0	0	0	0	0	0	0	0	0	0	0	0	0	0	0	0	0	0	0	0	0	0	0	0	0	0	0	0	0	0	0	0	0
OTU159	0	0	0	0	0	0	7	40	351	0	1	0	0	0	0	1	3	1	0	1	0	0	0	0	25	0	0	1	0	0	1	3	2	4	0	0	0	0	1	0	0	2	212	0	0	24	135	0	73
OTU280	0	0	20	67	0	8	0	63	30	0	14	14	0	24	0	389	0	15	12	32	0	7	0	0	2	15	125	18	0	67	5	2	0	15	6	0	0	12	12	13	66	22	0	5	0	0	72	0	0
OTU144	0	0	0	22	0	0	0	0	16	0	0	0	0	0	0	0	755	66	0	0	0	81	0	0	152	0	0	0	0	0	0	0	0	0	0	0	0	0	0	0	0	0	39	0	0	0	0	0	0
OTU156	0	0	28	63	0	682	1	0	0	0	1	0	0	0	0	0	0	0	133	5	0	0	0	6	0	0	469	0	0	0	0	0	0	0	0	0	1	0	0	0	0	0	0	0	0	0	0	0	0
OTU141	0	0	0	0	0	0	0	0	0	20	0	163	10	714	1	0	0	0	0	40	0	0	0	0	0	0	5	0	1	5	0	0	0	0	0	1	0	0	0	1	0	42	4	0	0	0	0	0	0
OTU123	0	0	23	193	0	7	0	0	102	0	238	26	0	0	0	0	0	11	107	37	0	0	0	7	286	0	0	0	0	0	0	6	0	0	1	0	0	0	1	0	0	0	0	0	0	0	0	0	0
OTU192	0	0	13	0	0	33	0	0	0	0	3	0	0	0	0	0	104	4	0	22	0	0	0	42	4	7	0	0	146	37	0	2	42	0	1	0	244	0	11	0	0	0	0	0	0	0	0	0	0
OTU197	0	0	4	0	0	14	0	4	0	0	0	85	0	0	0	0	0	0	16	79	1	1	0	0	652	0	0	7	0	0	0	0	234	0	0	0	0	108	0	6	0	0	0	76	0	0	17	0	0
OTU124	28	0	4	5	0	23	1	0	5	0	17	0	0	3	0	0	0	2	0	0	0	0	0	4	5	75	0	0	7	124	0	13	19	0	6	0	11	0	5	0	2	0	0	0	0	0	0	12	0
OTU118	0	0	0	0	0	0	0	0	0	0	0	0	0	0	0	0	6	0	329	0	0	0	0	0	21	0	0	0	0	0	0	0	25	0	0	1	1	0	0	784	0	0	0	0	0	0	0	0	0
OTU282	0	1	19	1	0	0	1	1	16	2	2	1	0	1	0	3	2	0	1	2	7	0	0	1	1	573	0	0	45	23	0	4	2	1	0	0	1	0	0	0	1	2	0	0	0	176	46	1	41
OTU161	0	0	0	66	0	24	0	0	207	0	0	0	0	0	0	0	0	0	26	28	0	0	0	0	3	86	0	0	0	3	0	78	0	250	1	0	0	0	0	0	274	0	0	0	0	0	0	0	0
OTU207	0	0	45	3	98	47	6	124	0	0	5	0	0	76	1	0	1	16	0	2	2	144	0	1	5	0	0	0	1	0	0	0	0	0	0	0	0	196	0	3	0	0	1	1	0	0	14	0	0
OTU146	2	0	0	1	0	0	82	2	12	0	3	18	0	0	0	0	4	223	3	5	17	0	0	13	14	94	2	0	50	6	0	0	3	0	1	0	7	0	1	3	0	0	0	0	0	28	1	0	0
OTU266	0	0	30	42	0	0	0	175	11	0	0	0	0	0	0	0	2	6	75	77	20	9	0	1	253	16	2	3	2	0	0	0	21	40	70	0	0	0	0	0	0	0	7	73	0	0	57	0	0
OTU158	0	0	0	0	0	0	0	890	0	0	0	0	0	0	0	0	0	0	0	0	2	0	0	0	0	0	0	0	0	0	0	0	0	0	0	0	0	0	0	0	0	0	0	0	0	0	0	0	0
OTU184	0	0	1	0	0	0	0	0	7	0	0	0	0	0	0	0	0	0	0	0	0	0	0	0	0	0	0	0	0	2	0	0	0	9	0	0	0	0	0	1	0	0	957	0	0	0	1	0	49
OTU175	0	0	0	45	0	13	0	0	1	0	54	0	0	0	0	0	0	0	0	7	0	0	0	0	0	751	0	0	14	0	0	0	0	0	43	1	0	0	0	0	0	0	0	0	0	0	0	0	0
OTU103	0	0	3	1	0	0	163	126	17	0	2	0	0	0	0	0	0	29	0	1	0	0	0	74	0	381	0	0	1	10	0	0	0	0	0	0	1	0	0	0	0	0	0	0	0	0	0	0	0
OTU178	35	0	0	0	0	28	0	0	0	0	0	0	0	0	0	0	5	0	0	29	0	0	0	0	0	0	0	0	17	0	0	0	6	0	0	0	0	0	46	9	4	0	0	0	0	0	1	0	0
OTU143	0	0	0	0	0	0	2	113	0	3	0	0	0	0	0	42	30	0	0	0	183	15	0	0	4	0	0	0	0	0	223	0	1	0	0	0	238	0	3	60	0	4	25	6	11	0	13	0	0
OTU337	3	0	0	0	0	0	0	0	1	0	0	0	237	0	0	0	0	2	0	1	0	0	0	0	1	2	4	0	0	5	224	0	1	9	0	1	0	0	0	21	0	24	14	7	0	490	0	2	50
OTU287	0	0	14	14	0	0	11	1	1	0	0	2	0	0	0	14	2	0	16	4	4	3	0	1	1	124	22	0	18	1	97	21	0	2	0	0	3	6	17	18	0	39	0	0	0	50	337	0	42
OTU495	0	0	0	0	0	2	0	0	643	0	0	0	0	0	0	0	0	0	0	0	0	0	0	0	29	0	0	0	0	0	0	0	0	0	0	0	0	0	0	0	0	0	0	0	0	0	0	0	0
OTU154	40	0	45	17	0	0	0	1	0	0	0	0	0	0	0	0	0	15	0	34	0	0	0	1	0	0	0	13	0	6	0	15	0	0	0	9	0	52	398	0	0	0	0	0	0	0	0	0	4
OTU80	0	0	0	0	0	0	0	0	0	0	0	0	0	0	0	0	0	0	0	0	0	0	0	0	0	0	0	0	0	0	0	0	0	0	0	0	0	0	0	0	0	0	0	0	0	0	0	0	0
OTU203	4	3	0	0	0	0	24	13	5	14	5	15	0	0	205	2	2	0	1	1	1	7	0	12	2	1	3	25	0	18	1	1	2	0	0	25	0	0	7	1	0	4	4	5	10	32	2	128	2
OTU199	0	0	2	8	0	154	0	13	63	0	55	7	0	0	0	0	0	8	16	17	0	0	0	103	149	22	5	11	45	0	0	20	0	40	5	0	0	0	21	2	0	0	0	0	0	0	0	0	0
OTU228	1	0	0	1	0	2	0	0	1	0	0	1	0	0	0	2	0	0	1	1	0	0	0	1	52	0	0	1	1	0	1177	2	0	1	1	0	0	0	0	17	0	0	0	0	0	0	14	1	0
OTU408	182	0	4	5	0	3	0	0	0	0	245	330	0	0	0	0	0	0	1	0	0	0	0	0	0	1	0	0	0	0	0	4	0	30	1	0	0	0	0	0	0	0	0	0	0	0	0	0	0
OTU281	0	8	0	0	1	0	1	0	0	0	0	0	0	0	45	0	0	0	0	0	0	0	0	0	0	112	262	0	0	3	0	0	0	0	0	0	5	0	0	45	0	0	0	0	0	0	0	0	0
OTU285	311	0	2	14	0	1	0	4	9	0	4	0	0	0	0	0	0	3	0	0	0	40	0	5	3	3	11	312	0	1	0	0	3	2	0	0	0	0	0	31	48	1	0	0	0	0	1	0	0
OTU210	0	0	0	0	0	0	0	0	0	0	0	0	0	0	0	0	0	0	0	0	1	3	0	530	0	0	0	17	0	0	0	0	0	0	0	0	0	0	0	268	0	0	0	0	0	0	0	0	0
OTU253	0	0	29	10	0	11	0	0	0	0	15	12	0	0	0	0	0	1	24	0	0	0	0	42	57	2	1	0	23	5	0	0	188	0	0	0	0	0	0	0	4	0	0	0	0	0	0	0	0
OTU391	7	0	48	0	0	2	8	0	5	0	0	13	0	77	0	0	73	5	65	10	0	0	0	0	0	87	0	1	0	114	0	3	5	0	9	0	0	55	15	0	5	0	0	0	0	94	0	0	17
OTU157	0	0	6	0	0	1	128	10	7	2	2	39	1	9	128	4	8	0	0	13	0	1	0	11	5	0	2	4	2	1	1	0	4	1	1	2	3	17	0	0	0	4	3	1	1	0	79	100	5
OTU165	0	0	0	0	0	0	0	0	0	0	0	0	0	0	0	0	1	0	0	0	0	0	0	0	0	0	0	0	0	0	0	0	0	0	0	1	0	726	0	7	0	0	0	0	0	0	0	0	0
OTU177	0	0	0	0	0	1	0	0	0	0	0	0	0	0	0	0	0	0	0	0	0	0	0	0	0	0	0	0	0	0	0	0	0	0	0	0	0	0	0	3	3	0	0	0	0	0	0	0	0
OTU145	3	5	13	64	12	3	2	28	3	0	3	6	0	2	0	15	5	36	5	46	6	15	0	4	22	28	6	0	3	21	13	3	40	19	0	0	3	0	8	29	2	0	1	127	0	0	20	0	6
OTU179	7	82	35	0	15	16	0	4	2	0	0	3	0	69	0	0	1	27	23	13	12	0	0	0	5	0	0	7	3	3	0	0	45	194	0	1	0	64	21	14	0	0	6	0	0	14	0	0	15
OTU269	0	0	0	15	0	0	0	0	0	0	9	0	0	0	0	0	0	0	0	1	0	0	0	0	38	0	0	0	0	498	0	5	0	0	0	0	0	0	0	0	0	0	0	0	0	0	0	0	0
OTU180	0	0	0	0	0	0	0	0	0	0	0	0	0	0	0	0	1	0	0	0	0	0	0	0	0	0	0	0	0	0	0	0	0	0	22	0	0	0	0	0	0	0	0	0	0	0	0	0	0
OTU187	0	2	0	0	34	0	1	0	1	0	0	0	0	0	0	97	2	0	0	0	0	0	0	1	20	0	4	1	2	6	78	0	0	330	7	0	0	2	1	0	0	29	0	0	2	0	13	134	0
OTU135	82	0	42	14	0	0	0	77	0	0	19	0	0	0	0	0	0	0	0	54	0	36	0	0	0	97	0	0	71	0	0	59	0	103	5	0	0	0	0	0	9	7	0	0	0	0	0	0	0
OTU122	0	0	0	0	0	0	1	0	91	0	5	0	0	0	0	0	0	0	0	30	0	0	0	406	0	9	3	7	19	0	0	0	0	0	6	0	0	0	0	0	0	0	0	0	0	0	1	0	10
OTU110	0	0	0	8	0	0	0	0	0	397	0	29	0	0	0	0	0	0	0	0	0	0	0	0	0	0	0	0	0	0	0	0	0	0	0	0	0	0	0	0	1	0	0	0	0	0	58	0	169
OTU193	0	0	2	0	0	17	0	8	13	0	0	0	0	0	0	0	14	0	9	0	8	1	0	0	0	1	4	0	1	12	116	0	1	60	0	0	69	0	0	1	0	0	18	198	48	9	80	0	1
OTU170	0	0	0	3	0	0	0	0	43	0	2	2	0	0	0	0	0	0	0	0	0	0	0	0	296	2	5	0	1	0	0	0	0	0	0	0	0	0	0	446	0	0	0	0	0	0	0	0	0
OTU153	20	0	7	2	0	2	0	33	7	0	0	3	291	66	0	5	2	25	0	11	1	5	2	4	4	2	0	0	0	6	0	0	8	5	12	0	1	3	6	77	3	41	1	0	0	1	1	0	0
OTU214	0	0	0	3	0	0	0	0	7	0	0	73	0	0	0	0	0	0	10	0	0	0	0	452	100	0	0	0	3	0	0	8	0	22	0	0	0	0	0	54	8	0	0	0	0	0	0	0	0
OTU125	0	0	0	0	0	0	0	0	0	0	0	0	0	0	0	0	0	0	0	0	0	492	0	0	0	87	0	0	0	169	0	0	0	0	0	0	0	0	0	0	0	0	0	0	0	0	0	0	0
OTU309	111	0	0	3	0	0	0	0	0	0	2	1	0	0	0	0	8	46	0	30	1	0	0	58	1	18	3	0	77	0	0	32	25	13	1	0	0	0	0	8	6	0	0	0	0	0	0	0	0
OTU344	1	0	0	2	0	21	0	0	2	0	1	0	0	0	1	37	9	3	4	0	0	0	0	3	15	1	2	0	0	0	1	20	0	0	0	0	41	0	0	35	1	0	0	415	0	0	0	0	0
OTU306	0	0	0	0	0	0	0	0	0	0	0	0	0	0	0	0	0	0	0	0	0	0	0	0	0	0	0	0	988	0	0	0	0	0	0	0	0	0	0	0	0	0	0	0	0	0	0	0	0
OTU300	0	0	0	1	0	3	1	0	111	0	1	2	0	0	0	136	3	17	0	0	6	0	0	0	0	7	98	0	2	127	0	3	5	45	0	0	17	9	0	0	0	0	0	0	0	0	0	0	0
OTU449	0	0	0	0	0	0	0	0	0	0	0	0	0	0	0	0	8	671	0	0	0	0	0	0	0	0	0	0	0	0	0	0	0	0	0	0	0	0	0	0	0	0	0	0	0	0	0	0	0
OTU167	55	0	4	0	0	0	0	31	12	0	3	11	0	5	0	0	0	1	2	1	0	0	0	4	2	1	9	13	6	8	2	3	2	18	0	0	1	4	0	449	5	0	0	0	1	0	5	48	1
OTU424	0	0	0	0	0	0	19	16	1	0	0	293	0	0	0	0	0	32	0	0	2	0	0	0	0	0	1	0	0	0	0	0	341	0	0	0	0	0	0	0	0	0	0	0	0	1	0	0	0
OTU251	4	0	0	5	0	4	51	6	0	0	0	0	0	67	1	0	13	14	5	0	0	0	0	96	6	155	0	0	0	0	0	0	0	0	10	0	0	0	0	4	0	0	0	0	0	0	0	0	0
OTU364	0	0	0	0	0	0	0	0	0	0	0	0	0	0	0	0	0	0	0	0	0	0	0	7	0	0	0	0	0	0	0	0	0	0	0	0	0	0	0	0	0	653	0	0	0	0	0	0	0
OTU128	0	0	0	9	0	0	0	7	1	0	3	0	0	0	0	0	0	1	0	0	0	0	0	1	12	2	18	1	22	0	2	0	0	0	0	0	442	0	0	2	3	0	0	0	0	1	0	0	0
OTU438	1	0	2	0	1	1	1	2	13	0	1	0	0	6	376	0	1	0	1	0	17	0	0	0	6	2	1	0	0	4	15	1	10	4	0	0	2	0	3	2	3	2	1	0	0	0	20	0	0
OTU138	78	0	14	3	0	17	1	0	32	0	7	143	0	0	0	0	0	16	3	1	0	13	0	3	13	31	166	7	22	0	0	0	0	14	0	0	0	0	1	11	0	0	0	0	0	0	21	0	0
OTU290	0	0	0	0	0	0	0	0	0	0	20	3	0	2	0	0	0	0	0	24	0	0	0	0	0	106	0	0	0	1	0	262	7	0	0	0	2	0	0	0	0	0	0	0	0	0	0	0	0
OTU171	0	0	0	0	0	107	0	0	189	1	0	0	0	0	0	0	0	0	0	0	0	0	0	237	0	0	0	0	0	0	0	0	0	0	0	0	0	0	0	0	0	0	0	0	0	0	0	0	0
OTU172	2	4	0	6	0	0	0	1	46	0	5	2	0	0	0	1	5	0	2	1	0	4	0	2	299	2	0	0	0	0	7	6	179	8	0	0	1	1	1	18	2	26	2	43	0	5	2	0	0
OTU160	0	0	0	71	0	0	0	0	200	0	0	0	0	0	0	0	0	0	0	0	0	0	0	65	6	26	0	0	1	0	0	0	0	45	1	0	0	0	4	0	3	0	0	0	0	0	0	0	0
OTU433	0	0	0	0	0	0	0	0	0	0	0	0	266	0	188	0	0	0	0	0	0	0	0	0	0	0	0	0	0	0	154	0	1	0	0	0	0	0	0	0	0	0	0	0	0	0	0	0	0
OTU186	14	0	0	26	0	84	0	0	0	0	58	0	0	0	0	0	2	111	11	0	0	0	0	0	3	0	0	1	2	3	0	0	0	3	284	4	0	0	0	0	0	0	0	0	0	0	3	0	0
OTU491	12	0	0	5	0	0	9	196	132	0	20	1	0	22	0	0	0	3	23	2	0	3	0	0	0	8	0	0	0	5	2	0	46	0	0	0	0	0	16	0	0	0	0	0	0	0	0	0	12
OTU198	0	0	0	53	0	0	0	3	8	0	0	0	0	6	0	0	1	152	0	0	0	0	0	9	0	0	0	0	1	0	0	0	17	266	0	0	0	0	121	0	0	0	0	0	0	0	0	0	0
OTU450	0	0	0	0	0	0	0	0	412	0	0	0	0	0	0	0	0	0	1	0	0	0	0	0	0	0	8	0	0	0	0	0	0	0	0	0	0	0	0	0	0	0	0	0	0	0	0	0	0
OTU307	0	0	0	0	0	4	0	0	54	0	1	8	0	0	0	0	9	0	20	0	0	1	0	13	2	15	8	0	20	138	1	0	52	0	0	0	8	1	0	17	0	0	8	19	0	0	32	0	0
OTU461	0	0	0	539	0	0	0	0	0	0	0	0	0	0	0	0	0	0	0	0	0	0	0	0	0	0	0	0	0	0	0	0	0	0	0	0	0	0	0	0	0	0	0	0	0	0	0	0	0
OTU286	0	19	2	1	0	1	0	0	55	4	4	0	0	0	0	0	1	1	1	2	0	0	0	16	3	70	2	0	11	15	0	0	4	14	2	0	0	0	3	0	0	0	0	0	0	57	0	0	126
OTU425	0	0	0	0	0	0	0	0	0	0	0	23	0	0	0	0	0	0	0	0	170	0	0	230	0	0	0	0	268	0	0	0	0	0	0	0	0	0	0	0	0	0	0	0	0	0	1	0	0
OTU246	0	0	0	0	0	0	1	0	0	0	0	0	0	0	0	0	0	0	0	191	0	0	0	87	0	0	0	229	0	0	0	0	0	0	0	0	0	0	0	0	0	0	0	0	0	0	0	0	0
OTU163	0	0	0	0	0	0	0	0	0	0	0	0	0	0	0	0	0	0	0	0	0	0	0	0	0	0	0	0	0	0	0	0	733	0	0	0	0	0	0	0	0	0	0	0	0	0	0	0	0
OTU339	0	0	0	0	0	0	0	0	0	0	0	0	0	0	0	0	0	0	0	0	0	0	0	0	3	0	0	0	0	237	0	0	0	0	0	0	0	0	0	0	0	0	0	0	0	0	0	0	0
OTU522	0	0	0	0	0	0	0	0	0	0	0	0	0	0	0	0	0	0	0	0	0	8	0	1	0	1	0	0	0	4	0	486	0	0	0	0	0	0	0	0	0	10	0	0	0	0	0	0	0
OTU208	0	6	9	12	0	0	15	0	2	0	0	10	0	72	0	13	2	5	5	5	9	51	0	1	15	3	0	4	1	2	69	1	0	11	6	0	3	0	0	0	39	7	77	8	0	0	5	45	0
OTU120	0	0	0	0	0	0	0	0	0	0	0	0	0	0	0	0	0	0	0	524	0	0	0	0	0	0	0	0	0	0	0	0	0	0	0	2	0	0	0	0	0	0	0	0	0	0	0	0	0
OTU292	0	0	0	0	0	0	0	0	1	0	0	0	0	28	0	0	3	61	0	79	0	0	0	10	10	57	1	0	0	0	0	0	35	0	1	0	0	0	0	0	0	0	0	0	0	13	0	0	0
OTU460	0	0	0	448	0	0	0	0	0	0	0	0	0	0	0	0	0	0	0	0	0	0	0	0	0	0	0	0	0	0	0	0	0	0	0	0	0	0	0	0	0	0	0	0	0	0	0	0	0
OTU284	0	0	0	0	0	0	0	0	0	0	0	0	0	0	0	0	0	0	0	0	0	0	0	0	0	302	0	0	0	0	0	0	0	0	0	0	0	0	0	0	0	0	0	0	0	0	0	0	0
OTU331	0	0	0	0	0	0	0	0	0	0	0	0	0	0	0	0	1	0	0	0	0	0	0	0	15	3	0	0	3	4	0	3	0	0	0	0	5	0	0	6	0	0	0	5	0	2	6	0	5
OTU169	0	0	0	29	0	0	0	0	10	0	3	1	0	0	0	1	0	0	0	0	0	0	0	0	158	9	0	2	0	0	0	3	0	0	0	0	0	0	0	345	0	0	0	0	0	0	0	0	0
OTU342	0	0	0	0	0	184	0	0	0	0	0	0	0	0	0	0	0	0	0	0	0	0	0	0	3	0	0	0	0	0	0	0	0	0	9	0	0	0	0	0	0	0	0	0	0	0	0	0	0
OTU283	0	1	0	7	0	0	1	0	120	0	0	16	0	2	0	0	0	0	0	1	21	0	0	72	0	52	14	0	7	0	7	0	0	0	0	0	0	0	0	1	8	2	0	0	0	0	0	0	48
OTU188	3	32	0	8	0	0	14	1	6	76	0	0	0	2	0	0	12	8	3	0	0	2	0	1	2	1	42	0	1	58	0	0	14	5	0	82	6	3	4	0	0	0	0	0	0	0	3	0	0
OTU262	1	0	0	7	0	0	0	0	0	0	0	1	0	0	150	3	0	0	1	0	21	0	0	0	37	0	1	0	0	0	260	5	0	6	0	0	0	0	0	24	1	0	0	1	1	0	2	0	11
OTU352	0	0	0	0	0	0	0	0	0	0	0	0	0	0	0	0	0	0	0	0	0	0	0	0	0	0	0	0	0	0	0	0	0	0	0	0	0	0	0	0	0	0	0	0	0	0	0	0	0
OTU407	0	0	0	213	0	0	0	0	0	0	0	0	0	0	0	0	0	0	0	0	0	0	0	0	0	0	0	0	0	0	0	0	0	0	0	0	0	0	0	0	0	0	0	0	0	0	0	0	217
OTU453	0	0	0	0	0	0	0	0	0	0	0	0	0	0	0	0	0	0	503	0	0	0	0	0	0	0	0	0	0	0	0	0	0	0	0	1	0	0	0	0	0	0	0	0	0	0	0	0	0
OTU415	0	7	1	1	4	0	0	0	0	8	0	0	289	0	0	0	2	1	0	0	0	1	4	0	0	0	4	0	0	2	11	0	4	1	0	0	0	0	1	4	0	2	41	0	1	56	1	4	14
OTU194	2	0	2	6	0	1	16	0	14	1	1	0	0	47	0	0	5	12	1	2	7	1	0	3	0	15	0	2	4	38	6	1	4	11	6	0	11	9	36	11	0	17	0	0	0	0	15	8	0
OTU212	0	0	0	81	0	0	0	0	0	0	0	1	0	0	0	0	0	0	0	1	0	0	0	0	366	0	0	0	0	0	0	0	0	0	0	0	0	0	0	60	0	0	0	0	0	0	0	0	0
OTU190	0	0	0	0	0	9	0	0	0	0	0	0	0	0	0	0	0	0	0	0	0	0	0	1	0	0	0	0	0	0	0	0	0	0	0	93	0	0	0	0	0	15	0	0	0	0	0	0	301
OTU308	0	0	0	0	0	0	0	0	0	0	0	0	0	0	0	0	0	0	0	0	0	0	0	0	0	0	0	0	581	1	0	0	0	0	0	0	0	0	0	0	0	0	0	0	0	0	0	0	0
OTU489	0	0	0	0	0	0	0	375	0	0	0	0	0	0	0	0	0	0	0	0	0	0	0	0	0	0	0	0	0	0	0	0	0	0	0	0	0	0	0	0	0	0	0	0	0	0	0	0	0
OTU152	0	0	0	155	0	29	0	0	0	0	0	0	0	0	0	0	0	0	0	206	0	0	0	0	0	0	0	0	0	0	0	0	0	0	0	0	0	0	0	0	0	0	0	0	0	0	0	0	0
OTU189	70	3	0	0	0	0	0	4	2	0	0	0	3	0	0	0	0	1	1	0	0	0	1	0	0	0	0	158	0	1	0	0	8	2	0	11	0	0	0	0	0	0	19	44	128	18	0	2	4
OTU205	0	0	0	6	0	35	0	38	0	0	6	3	0	61	0	0	0	2	8	4	1	117	0	0	6	1	1	0	3	0	0	20	0	0	0	0	0	0	0	0	0	0	0	9	0	0	9	0	0
OTU434	0	0	0	0	0	0	295	0	0	0	0	0	69	0	0	0	0	0	3	0	0	0	0	0	0	0	0	0	0	0	0	0	0	0	0	0	0	0	0	0	0	0	0	0	0	0	0	0	0
OTU459	0	0	0	209	0	213	0	0	0	0	0	0	0	0	0	0	0	0	0	0	0	0	0	0	2	0	0	0	0	0	0	0	0	0	0	0	0	0	0	0	0	0	0	0	0	0	0	0	0
OTU211	0	0	6	0	0	0	2	0	0	0	0	0	0	10	0	3	11	2	0	0	6	6	0	0	0	0	0	1	0	0	57	2	0	14	0	0	0	42	0	44	8	1	125	0	0	0	0	31	11
OTU340	0	0	0	0	0	0	0	0	0	0	0	0	0	166	0	0	0	0	7	12	0	0	0	0	0	0	0	0	8	0	0	0	0	0	0	2	0	0	0	0	0	0	0	0	0	0	0	0	0
OTU375	0	0	0	0	0	0	0	0	0	0	0	0	0	0	0	0	1	0	0	0	0	0	0	0	0	41	0	0	4	0	0	0	0	0	0	0	0	0	72	0	0	0	0	0	0	0	0	0	0
OTU348	0	0	0	0	0	0	0	0	132	0	0	0	0	0	0	0	0	0	0	0	0	0	0	0	0	0	0	0	0	0	0	0	0	0	0	0	0	0	0	0	0	0	0	0	0	0	0	0	0
OTU336	0	0	0	2	0	0	5	1	0	4	0	16	0	0	0	0	0	0	0	0	0	0	0	0	0	0	104	7	0	0	0	0	0	1	0	1	0	0	0	0	0	0	0	0	161	1	12	0	0
OTU164	4	0	2	20	0	20	0	1	0	0	2	5	0	0	0	0	1	2	4	1	0	2	0	86	24	0	0	0	0	0	6	0	11	11	0	0	51	0	5	5	14	2	0	0	0	1	0	1	0
OTU523	0	0	0	0	0	0	0	0	0	0	0	0	0	0	0	0	0	0	0	0	0	0	0	0	0	0	0	0	0	0	0	0	339	0	0	0	0	0	0	0	0	0	0	0	0	0	0	0	0
OTU447	5	0	3	8	0	2	1	21	0	0	0	2	0	64	0	16	4	40	0	4	0	8	0	0	0	1	0	0	1	19	0	6	0	0	10	1	2	2	4	3	0	4	0	0	0	0	21	0	0
OTU259	0	0	0	0	0	0	0	0	0	0	0	0	0	0	0	21	0	0	0	0	0	0	0	0	373	5	0	0	0	0	0	0	0	0	0	0	0	0	0	3	1	22	0	0	0	0	0	1	0
OTU356	0	0	0	0	0	0	0	0	66	0	48	39	0	0	0	0	0	46	54	0	0	0	0	8	38	0	0	0	1	0	0	0	0	1	0	0	0	0	0	0	0	0	0	0	0	0	1	0	0
OTU452	0	0	0	0	0	0	0	0	0	0	0	0	0	0	0	0	1	0	332	0	0	0	0	0	0	0	0	0	0	0	0	0	0	0	0	0	0	0	0	0	0	0	0	0	0	0	0	0	0
OTU516	7	0	0	2	0	1	0	0	0	0	1	10	0	0	0	0	0	0	4	0	0	0	0	5	2	0	1	0	0	1	417	2	0	1	0	0	1	0	1	4	0	0	0	0	0	0	13	15	0
OTU311	11	0	0	1	0	0	0	8	19	0	1	0	0	0	0	0	0	1	1	0	0	0	0	0	1	0	0	0	20	1	0	10	0	267	1	0	0	0	0	2	2	0	0	0	0	0	0	0	0
OTU162	0	0	0	0	0	0	11	3	0	0	0	0	0	0	0	0	0	0	0	0	0	0	0	0	0	0	0	0	0	238	0	0	0	0	0	0	0	0	0	0	0	2	0	0	0	0	0	0	0
OTU222	0	0	0	14	0	2	0	0	0	0	0	4	0	0	0	0	0	0	2	0	0	0	0	283	0	0	0	0	1	0	0	3	0	42	0	0	0	0	0	1	0	0	0	0	0	0	0	0	0
OTU241	15	1	0	0	0	0	11	0	4	20	10	1	0	0	3	0	8	0	1	1	3	0	0	25	2	1	2	0	0	18	2	0	0	2	0	2	0	0	6	1	0	4	0	55	1	0	15	5	0
OTU229	12	0	6	0	0	0	0	17	0	0	0	0	0	0	0	0	0	0	49	1	0	2	0	0	1	0	0	0	4	0	0	0	0	0	0	0	0	0	0	45	0	0	0	0	0	0	0	0	0
OTU289	0	0	0	6	0	16	0	0	0	0	0	0	0	0	0	0	0	0	0	0	0	0	0	0	0	131	0	0	0	0	0	0	0	0	0	0	0	0	0	0	0	0	0	0	0	0	0	0	0
OTU173	0	0	0	0	0	0	1	0	0	0	0	0	0	0	0	0	0	0	0	8	2	0	0	0	263	0	0	0	0	0	0	0	0	3	0	0	0	0	0	100	0	1	0	0	0	0	0	0	0
OTU313	0	0	0	13	0	0	0	0	0	0	236	0	0	0	0	0	0	0	0	0	0	0	0	0	6	0	0	0	32	0	0	34	0	0	0	0	0	0	32	0	0	0	0	0	0	0	0	0	0
OTU513	59	0	2	5	0	1	0	0	40	0	10	0	0	0	0	0	0	0	0	4	0	10	0	83	0	6	27	6	0	0	1	5	10	1	0	0	0	0	0	2	9	0	0	0	0	0	3	0	0
OTU373	1	12	0	1	0	0	0	3	1	0	0	4	0	31	0	4	1	0	0	0	5	0	0	1	11	0	0	0	0	92	0	0	0	2	0	0	1	0	0	0	0	0	0	0	0	0	2	0	1
OTU328	0	1	0	0	0	0	0	0	0	156	0	0	7	0	0	1	0	0	0	0	0	0	0	0	3	0	0	0	1	0	2	0	0	0	0	0	0	0	0	0	0	0	1	0	0	0	0	2	1
OTU485	0	0	0	0	0	0	0	272	0	0	0	0	0	0	0	0	0	0	0	0	0	0	0	0	0	0	0	0	0	0	0	0	0	0	0	0	0	0	0	0	0	0	0	0	0	0	0	0	0
OTU442	2	1	0	0	0	3	22	0	0	3	12	6	0	0	52	1	1	0	0	1	0	2	0	10	0	0	3	1	0	11	2	0	0	0	0	3	1	0	5	0	5	0	0	2	1	5	0	12	0
OTU329	30	0	0	0	1	0	2	11	0	5	0	1	98	0	0	0	0	0	0	0	0	12	0	0	0	1	0	1	1	14	0	0	0	0	0	0	15	0	1	0	0	0	4	0	0	0	5	1	5
OTU515	0	0	0	1	0	0	0	0	0	0	0	0	0	0	0	0	0	0	0	0	0	0	0	0	0	0	0	0	0	0	442	0	0	0	0	0	0	0	0	4	0	0	0	0	0	0	0	2	0
OTU385	0	0	0	0	0	0	0	0	0	0	0	0	0	0	0	0	0	0	0	0	0	0	0	0	0	0	15	0	0	0	0	0	0	0	0	0	0	1	0	0	0	0	0	362	0	0	0	0	0
OTU369	0	0	0	0	0	0	0	0	0	0	0	0	0	0	0	80	0	0	0	0	0	0	0	4	0	0	0	0	0	0	0	0	0	0	0	0	0	0	0	2	0	169	0	0	0	0	20	0	0
OTU182	0	0	0	0	0	0	0	0	0	0	0	0	0	0	0	0	1	0	0	0	0	0	0	0	0	0	0	0	0	0	0	0	0	0	4	0	0	0	0	0	0	0	0	0	0	0	0	0	0
OTU367	0	0	0	0	0	0	0	0	0	0	0	0	0	0	0	0	0	0	0	0	0	0	0	4	0	0	0	0	0	0	0	0	0	0	0	0	0	0	0	0	0	276	0	0	0	0	0	0	0
OTU349	0	0	0	0	0	2	0	0	0	0	0	59	0	0	0	0	0	0	0	0	0	0	0	0	0	2	0	0	0	0	0	0	0	0	0	0	0	0	0	0	0	0	0	0	0	0	0	0	0
OTU333	0	17	0	0	0	0	1	0	1	7	0	18	1	0	12	0	0	0	1	0	1	0	0	2	0	0	0	2	0	0	1	0	2	0	0	1	0	0	10	0	0	0	0	7	13	1	0	13	0
OTU477	0	0	0	0	0	1	156	0	0	0	0	0	0	0	0	0	0	0	0	2	0	0	0	0	0	0	0	0	0	0	0	0	0	125	0	0	0	0	0	16	0	0	0	0	0	0	0	0	0
OTU359	0	0	0	0	0	0	0	0	0	0	0	0	0	0	0	0	0	0	0	0	0	0	0	0	0	0	0	0	0	0	0	0	0	0	0	0	0	0	0	0	0	0	0	0	0	0	0	0	0
OTU327	0	0	0	0	0	0	17	2	1	0	0	0	0	0	17	0	1	0	0	0	0	0	0	3	0	0	0	2	1	0	0	0	0	0	0	0	0	0	0	0	1	0	0	4	0	0	2	0	0
OTU304	5	0	5	9	0	0	0	9	3	0	5	0	0	0	0	0	0	2	1	0	0	3	0	8	5	2	21	54	1	0	12	3	13	0	0	0	0	0	2	4	67	19	0	0	0	0	0	0	0
OTU406	0	0	9	9	0	2	0	0	0	0	0	1	0	0	0	67	0	8	0	0	0	0	0	6	0	45	0	0	6	0	0	0	1	0	0	2	0	0	0	0	0	0	0	1	0	0	0	0	80
OTU517	3	0	0	0	0	0	0	0	0	0	0	0	0	0	0	0	0	0	0	0	0	0	0	0	0	0	0	0	5	0	367	0	0	0	0	0	0	0	0	8	0	0	0	0	0	0	0	0	0
OTU496	0	0	1	0	0	0	0	0	156	0	0	0	0	0	0	3	0	0	0	0	1	0	0	0	0	0	0	0	0	0	0	0	0	10	0	0	0	0	0	0	1	3	0	4	1	0	5	0	13
OTU191	0	0	1	0	0	0	0	0	0	2	0	0	0	0	0	0	0	0	0	0	0	0	0	0	0	0	0	14	0	0	0	0	0	0	6	5	0	0	0	0	0	0	0	0	0	0	0	0	0
OTU302	9	0	1	0	0	1	0	1	7	0	0	1	0	0	0	0	1	1	6	1	0	2	0	0	44	5	62	1	0	1	0	6	2	12	0	0	0	0	1	8	1	4	0	0	0	0	2	15	3
OTU219	0	0	0	0	0	18	0	1	31	0	1	0	0	0	0	0	1	0	77	0	0	0	0	18	0	0	0	0	0	0	0	0	0	0	0	0	0	0	2	84	0	0	0	0	0	0	0	0	0
OTU256	3	12	2	2	0	0	4	5	22	1	0	0	0	0	0	0	0	1	2	1	0	3	0	3	95	0	25	2	0	9	24	0	0	0	0	0	5	0	0	0	0	0	0	0	22	0	0	0	0
OTU355	0	0	0	0	0	0	0	0	0	0	0	0	0	0	0	0	0	0	0	0	0	0	0	0	0	0	0	0	0	0	0	0	0	0	0	0	0	0	0	0	0	0	0	0	0	0	0	0	0
OTU276	0	0	0	0	0	1	0	0	71	0	0	0	0	0	0	0	0	0	1	0	0	0	0	0	133	0	23	2	0	0	0	0	0	0	0	0	0	0	0	2	5	0	0	0	0	0	1	0	0
OTU446	2	1	0	0	1	3	0	1	7	0	0	0	0	0	161	0	1	2	0	0	0	1	3	0	0	0	2	0	0	2	5	0	1	0	0	0	0	0	0	4	0	0	0	1	0	2	2	0	2
OTU315	0	0	0	0	0	0	0	0	111	0	0	0	0	0	0	0	0	0	0	0	0	0	0	0	0	0	0	0	97	0	0	0	0	0	0	0	0	0	0	0	0	0	0	0	0	0	0	0	0
OTU510	0	0	0	3	0	0	0	0	0	0	4	5	0	0	0	0	0	0	0	0	0	0	0	0	0	0	0	0	0	158	0	0	0	0	0	0	0	0	0	0	0	0	0	0	0	0	0	0	0
OTU244	0	0	0	4	0	0	0	0	0	0	0	4	0	0	0	0	0	0	8	1	0	0	0	217	0	4	0	0	0	15	0	0	0	0	0	0	0	0	0	0	0	0	0	0	0	0	0	0	0
OTU147	0	0	0	0	0	0	0	0	0	0	20	0	0	0	0	0	0	52	0	0	0	0	0	5	1	74	0	0	0	0	0	0	0	0	0	0	0	0	0	0	0	0	0	0	0	0	0	0	14
OTU213	0	0	0	0	0	0	0	0	0	0	0	0	0	0	0	0	0	0	0	0	0	0	0	0	8	0	0	0	0	0	67	0	0	0	0	0	0	0	0	182	12	0	0	0	0	0	0	0	0
OTU411	0	4	1	0	2	0	4	3	1	6	0	0	0	1	0	3	2	0	0	3	3	2	0	2	0	29	2	0	1	23	33	2	2	15	0	0	1	1	4	6	0	1	1	0	7	0	9	5	4
OTU521	0	0	0	0	0	0	0	2	3	0	0	0	2	0	0	0	0	0	0	0	0	0	0	4	0	0	1	0	0	0	0	26	0	0	0	0	9	0	19	0	91	84	0	3	0	0	0	0	0
OTU255	0	0	0	0	0	0	0	0	0	0	0	0	0	0	0	0	0	0	0	0	0	0	0	42	0	0	0	0	0	0	0	0	0	0	0	0	0	0	0	7	0	0	0	0	0	0	0	0	0
OTU303	0	1	0	2	0	9	21	24	0	0	0	2	0	14	0	0	0	2	1	1	0	0	0	5	2	0	29	21	0	0	1	28	0	1	0	0	0	0	1	1	0	0	4	0	1	6	2	0	1
OTU235	0	4	0	1	1	0	0	0	1	0	0	0	49	0	57	0	0	0	0	0	0	0	20	0	0	0	0	0	0	2	16	0	0	0	0	0	0	0	0	0	0	3	0	2	0	2	5	59	0
OTU457	0	0	1	8	0	0	10	4	34	0	1	0	0	2	0	1	0	0	0	2	2	2	0	3	0	0	6	0	2	3	0	17	3	0	1	0	0	0	1	0	0	0	0	0	0	4	51	4	0
OTU239	2	0	2	20	0	0	0	0	2	0	1	4	0	0	0	0	0	1	5	2	0	4	0	27	49	3	15	6	15	0	0	0	4	5	0	1	0	0	1	7	3	0	0	0	0	0	3	1	7
OTU325	0	0	0	0	0	0	0	0	0	0	0	0	0	0	3	0	1	0	0	0	0	0	0	0	0	0	0	0	0	12	1	0	1	0	0	4	2	0	0	0	0	0	0	0	1	0	0	0	0
OTU410	85	0	0	0	0	0	1	21	0	0	0	0	0	0	0	0	0	4	0	0	2	1	0	0	0	0	0	0	0	0	0	4	0	0	0	1	0	0	0	0	0	5	0	0	0	0	0	0	0
OTU196	8	0	4	0	0	1	2	0	11	0	0	0	0	5	0	0	2	0	0	2	1	5	0	11	0	0	0	0	0	8	0	13	2	0	0	0	27	41	0	3	0	0	0	0	3	0	2	0	0
OTU206	0	0	0	22	0	2	0	0	0	0	17	0	0	0	0	0	0	0	0	1	0	14	0	0	0	1	0	0	0	45	0	35	0	27	10	0	0	0	0	0	0	5	0	0	0	0	0	0	0
OTU343	0	0	0	26	0	0	0	0	0	0	0	0	0	0	0	0	0	0	0	0	0	0	0	0	0	0	0	0	0	0	0	0	0	0	5	0	0	0	0	0	0	0	0	0	0	0	0	0	0
OTU472	34	0	0	6	0	77	0	0	0	0	0	0	0	0	0	0	0	0	0	0	0	0	0	0	100	0	0	0	0	0	0	0	0	0	0	0	0	0	0	0	0	0	0	0	0	0	0	0	0
OTU428	0	0	0	0	0	0	0	0	0	0	0	195	0	0	0	0	0	0	1	0	0	0	0	0	0	0	0	0	0	0	0	0	0	0	0	0	0	0	0	0	0	0	0	0	0	0	0	0	0
OTU353	0	0	5	0	0	0	0	64	10	0	2	0	0	0	0	0	0	0	0	7	1	0	0	0	1	0	2	2	2	0	0	0	0	0	0	0	0	0	0	0	0	0	0	0	0	0	3	0	0
OTU444	0	0	0	0	0	0	20	0	0	0	0	0	3	0	122	0	0	0	0	0	0	0	0	0	0	3	0	0	0	0	0	0	0	0	0	0	0	0	0	0	0	0	0	0	0	0	0	0	0
OTU400	0	0	0	0	0	0	0	0	0	0	0	0	0	0	0	1	0	0	0	0	0	0	0	0	5	0	0	0	0	0	0	0	0	0	0	0	0	2	0	1	0	0	0	0	0	0	0	251	0
OTU403	0	0	0	0	0	0	0	0	29	0	2	5	0	0	0	0	0	19	0	0	0	0	0	22	0	1	0	0	0	0	0	6	0	0	0	0	0	0	0	5	0	0	0	0	0	0	0	103	0
OTU393	0	0	1	0	0	0	0	0	3	0	0	0	0	0	0	0	0	0	0	0	0	4	0	7	0	0	0	0	4	0	16	5	2	0	1	0	2	3	0	43	0	5	8	6	0	58	21	0	0
OTU218	4	0	0	1	0	0	9	0	0	0	0	0	0	0	0	0	0	3	0	0	0	1	0	0	79	1	0	0	0	0	2	0	2	0	0	0	0	0	0	74	3	0	0	0	1	0	0	0	0
OTU326	0	0	0	0	0	0	3	1	0	0	3	0	0	0	0	0	0	0	0	1	0	0	1	0	0	0	0	0	0	0	0	0	0	0	0	0	0	0	0	0	0	1	0	2	0	0	0	0	0
OTU324	0	0	0	0	0	0	0	0	0	1	0	0	0	0	5	0	2	0	0	0	0	0	0	0	1	0	0	0	0	6	0	0	2	0	0	2	1	0	0	0	0	0	0	0	2	0	0	0	0
OTU382	1	18	2	1	21	0	4	0	0	0	0	2	0	0	0	0	0	2	1	0	0	2	0	15	1	0	0	0	1	2	4	0	4	1	0	0	0	0	1	6	4	3	41	34	0	0	2	0	3
OTU469	0	0	0	0	0	213	0	0	0	0	0	0	0	0	0	0	0	0	0	0	0	0	0	0	0	0	0	0	0	0	0	0	0	0	0	0	0	0	0	0	0	0	0	0	0	0	0	0	0
OTU322	0	0	0	0	1	0	0	21	0	41	0	0	0	7	0	0	1	2	0	0	0	5	0	0	0	0	0	0	0	0	0	13	0	1	0	0	11	9	1	1	2	32	0	0	0	0	0	18	0
OTU511	0	0	0	0	0	0	0	0	0	0	0	0	0	0	0	0	0	0	0	0	0	0	0	0	0	0	0	0	0	130	0	0	0	0	0	0	0	0	0	0	0	0	0	0	0	0	0	0	0
OTU338	0	0	0	0	0	0	0	0	0	0	25	0	0	0	0	0	0	0	0	0	0	0	0	0	0	0	0	0	0	0	0	0	36	0	0	0	0	0	0	19	1	0	0	0	0	0	0	0	0
OTU430	0	0	0	8	0	2	0	0	7	0	0	97	0	0	0	0	0	0	0	0	0	0	0	0	0	0	54	0	0	0	0	1	0	0	8	0	0	0	0	0	0	0	0	0	0	0	0	0	0
OTU334	0	0	0	1	0	0	4	0	0	0	0	0	0	0	2	0	0	0	0	0	0	0	0	2	0	0	0	0	0	2	0	0	0	0	0	1	0	0	0	0	0	0	0	0	2	0	0	0	0
OTU377	0	0	0	0	0	13	0	0	0	0	0	0	0	0	0	0	0	17	2	0	0	0	0	0	0	0	0	0	0	0	0	0	0	0	0	0	0	0	0	0	0	0	0	0	0	0	0	0	0
OTU357	0	0	0	0	0	146	0	0	0	0	0	0	0	0	0	0	0	0	0	0	0	0	0	0	0	0	0	0	0	0	0	0	0	0	0	0	0	0	0	0	0	0	0	0	0	0	0	0	0
OTU226	0	0	0	0	0	0	0	0	0	0	0	0	0	0	0	0	0	0	0	0	0	0	0	0	136	0	0	0	0	0	0	0	0	0	0	0	0	0	0	56	0	0	0	0	0	0	0	0	0
OTU365	0	0	0	0	0	0	0	0	0	0	0	0	28	8	0	0	0	0	0	0	1	5	0	0	0	0	0	0	0	0	30	0	0	3	2	0	0	0	0	0	1	75	0	0	0	0	1	13	0
OTU476	0	0	0	0	0	0	84	0	0	0	2	0	1	0	0	0	0	0	2	15	0	0	0	0	0	0	0	0	0	0	0	0	0	33	0	0	0	0	0	4	0	0	0	1	0	0	0	15	3
OTU386	0	0	0	18	0	0	0	0	0	0	0	0	0	0	0	0	0	0	0	0	0	0	0	0	0	0	0	0	0	0	0	0	0	0	0	0	0	0	0	0	0	0	0	124	0	0	0	0	0
OTU418	0	0	0	0	0	0	0	0	0	0	171	7	0	0	0	0	0	0	0	2	0	0	0	0	0	0	0	0	0	0	0	0	0	0	0	0	0	0	0	0	0	0	0	0	0	0	0	0	0
OTU243	0	0	0	8	0	0	0	0	14	0	0	1	0	0	0	0	0	0	0	0	0	0	0	91	2	2	3	0	0	0	0	5	5	0	0	0	0	0	0	15	0	1	0	0	0	0	0	0	0
OTU479	0	0	0	0	0	0	105	0	0	0	0	0	0	0	0	0	0	0	0	19	0	0	0	0	0	0	0	0	0	0	0	0	0	20	0	0	0	0	0	6	0	0	0	0	0	0	0	0	4
OTU441	0	0	0	0	0	0	0	0	0	2	0	0	8	1	98	0	0	0	1	0	0	0	0	0	0	0	0	0	0	0	0	0	0	1	0	0	0	0	0	0	0	0	0	0	1	0	0	4	0
OTU371	0	0	0	0	0	12	0	10	0	0	0	0	0	2	0	0	0	0	0	0	0	0	0	0	0	0	0	0	0	18	0	0	0	0	0	0	0	0	0	0	0	81	0	0	0	0	0	0	0
OTU370	0	0	0	0	0	0	0	0	0	0	0	0	0	0	0	0	0	0	0	0	0	0	0	0	0	0	0	0	17	0	0	58	0	0	0	0	0	0	0	0	5	15	0	0	0	0	0	0	0
OTU524	0	0	0	0	0	0	3	0	0	0	0	5	0	0	0	0	1	0	0	0	0	0	0	0	19	0	18	0	0	0	0	0	10	0	0	0	0	0	0	0	0	0	0	0	0	0	2	0	0
OTU402	1	0	0	0	0	0	0	0	0	0	0	0	0	0	0	0	0	0	3	0	0	0	19	0	0	1	0	0	0	0	0	0	0	15	0	0	0	0	0	0	0	0	0	0	0	0	0	182	0
OTU268	0	0	1	0	0	0	0	0	0	0	0	1	0	0	0	0	0	0	0	0	0	0	0	0	103	4	0	1	0	0	1	0	0	0	1	0	0	0	3	16	0	0	0	0	0	0	2	0	1
OTU466	0	0	0	60	0	0	0	0	24	0	0	14	0	0	0	0	0	0	10	3	0	0	0	1	0	0	0	0	0	0	0	0	0	11	0	0	0	0	0	0	0	0	0	0	0	0	0	0	0
OTU462	0	0	0	138	0	0	0	0	0	0	0	0	0	0	0	0	0	0	0	0	0	0	0	0	0	0	0	0	0	0	0	0	0	0	0	0	0	0	0	0	0	0	0	0	0	0	0	0	0
OTU221	1	0	0	37	0	0	0	0	1	0	0	0	4	1	0	1	1	0	0	0	22	0	0	0	0	14	1	0	1	1	0	1	0	11	0	0	0	0	0	11	2	0	0	0	0	0	5	0	14
OTU231	14	0	0	2	0	0	0	0	8	0	0	0	0	0	0	0	0	0	0	28	0	0	0	1	2	20	0	0	0	0	0	14	0	2	0	0	0	0	0	10	26	0	0	0	0	0	0	0	0
OTU484	0	0	0	0	0	1	0	115	0	0	0	0	0	0	0	0	0	0	0	0	0	0	0	1	0	0	0	0	0	0	0	0	0	0	0	0	0	0	0	0	0	0	0	0	0	0	0	0	0
OTU260	0	0	0	0	0	0	0	0	0	0	0	0	0	0	0	0	0	0	0	0	0	0	0	0	137	2	0	0	0	0	0	0	0	1	0	0	0	0	1	0	0	0	0	0	0	0	9	0	0
OTU448	0	0	0	0	0	0	0	0	0	0	0	0	0	0	0	94	0	0	0	0	0	0	0	0	0	0	0	0	0	0	51	0	0	0	0	0	0	0	0	0	0	0	0	0	0	0	0	0	0
OTU454	0	0	0	7	0	0	0	0	0	0	0	0	0	0	0	0	0	0	16	0	0	0	0	4	111	0	0	0	0	0	0	0	0	0	0	0	0	0	0	0	0	0	6	0	0	0	0	0	0
OTU314	0	0	0	0	0	0	0	0	0	0	0	0	0	0	0	0	0	0	0	0	0	0	0	0	0	0	0	0	175	0	0	0	0	0	0	0	0	0	0	0	0	0	0	0	0	0	0	0	0
OTU318	0	0	0	0	0	21	1	0	0	0	0	3	0	0	0	0	0	0	6	2	0	0	0	0	2	55	0	0	1	1	0	1	0	0	3	0	0	0	0	0	19	0	0	0	0	0	0	0	0
OTU319	0	0	0	0	0	0	0	0	0	0	0	0	0	0	0	0	0	0	0	0	0	0	0	0	0	5	0	0	0	0	0	0	0	0	0	0	0	0	0	0	133	0	0	0	0	0	0	0	0
OTU512	0	0	2	0	0	5	38	0	0	0	5	0	0	0	0	0	0	0	0	0	1	0	0	6	0	0	0	0	0	24	0	3	3	34	0	0	1	0	0	0	3	0	0	0	0	0	0	0	0
OTU245	0	0	0	0	0	0	0	0	0	0	0	0	0	0	0	0	0	0	0	0	0	0	0	129	0	0	0	0	0	0	0	0	0	0	0	0	0	0	0	0	0	0	0	0	0	0	0	0	0
OTU506	0	0	0	0	0	0	0	0	0	0	0	0	0	0	0	4	1	35	0	0	104	0	0	0	0	0	0	0	0	0	0	0	0	0	0	0	0	0	0	0	0	0	0	0	0	0	0	0	0
OTU417	0	0	0	0	0	0	0	0	0	0	157	0	0	0	0	0	0	0	0	0	0	0	0	0	0	0	0	0	0	0	0	0	0	0	0	0	0	0	0	0	0	0	0	0	0	0	0	0	0
OTU374	0	0	0	0	0	0	0	0	0	0	0	0	0	0	0	0	0	4	0	0	0	0	0	0	1	0	0	0	0	0	0	0	0	0	0	0	0	0	0	0	0	0	0	0	0	0	0	0	0
OTU390	3	0	0	2	5	0	0	5	2	0	0	0	11	2	0	0	0	0	0	1	0	0	0	0	1	0	0	0	0	0	2	0	2	8	1	0	21	0	0	1	2	0	0	21	0	0	4	18	1
OTU220	3	0	0	0	0	1	0	0	2	0	0	3	0	0	0	2	0	0	0	0	0	0	0	0	0	1	0	6	0	0	0	0	0	0	0	0	0	0	0	64	0	0	0	0	0	0	0	47	3
OTU482	0	0	0	0	0	0	90	0	0	0	0	0	0	0	0	0	0	0	3	1	0	0	0	0	0	0	0	0	0	0	0	0	0	6	0	1	0	0	0	5	0	0	0	0	0	0	0	4	0
OTU451	0	0	0	0	0	0	0	0	0	0	0	0	0	0	0	0	0	0	98	0	0	0	0	0	25	0	0	0	0	0	0	0	0	0	0	0	0	0	0	0	0	0	0	0	0	0	0	0	0
OTU240	0	0	0	7	0	1	0	2	0	0	0	0	1	0	0	0	0	0	0	0	0	0	0	29	0	0	4	0	0	0	1	0	0	0	0	0	0	0	0	8	1	1	0	2	0	3	0	0	0
OTU388	1	0	1	2	0	0	0	6	4	0	2	1	0	0	20	0	0	6	4	1	4	0	0	0	23	1	0	0	0	0	0	4	3	3	0	0	2	0	1	1	0	0	0	20	0	0	0	0	1
OTU261	0	0	0	0	0	0	0	0	0	0	0	0	0	0	0	0	0	0	0	0	0	0	0	0	29	0	0	0	0	0	0	0	0	0	0	0	0	0	0	0	0	0	0	0	0	0	0	0	0
OTU397	0	0	0	1	0	0	0	0	0	0	0	6	0	0	0	0	0	0	0	2	0	0	0	11	0	7	9	0	1	0	4	5	3	0	0	0	0	0	0	0	0	1	0	0	0	0	14	61	0
OTU183	0	6	1	0	0	0	1	0	0	0	0	0	2	6	12	0	0	1	1	0	0	0	20	0	0	0	0	0	1	0	3	4	2	0	0	0	1	2	0	2	2	26	2	0	0	0	0	21	0
OTU436	1	0	2	20	0	0	0	0	2	0	0	0	0	8	0	14	0	1	1	4	0	0	0	0	4	2	0	0	0	7	17	1	2	3	0	0	0	5	2	8	4	0	0	0	0	0	0	0	0
OTU378	0	0	0	1	0	1	0	6	2	1	0	2	0	0	0	1	1	2	0	1	0	3	1	7	0	1	0	0	0	0	8	0	1	4	2	0	0	0	0	1	1	0	0	36	2	5	14	6	2
OTU354	0	0	10	5	0	0	0	21	1	0	3	1	0	0	0	0	0	1	0	7	0	0	0	0	0	0	0	0	5	0	0	0	0	0	0	0	0	0	2	3	0	0	0	0	0	0	0	0	0
OTU346	0	0	0	0	0	0	0	0	0	0	0	0	0	0	0	0	0	0	0	0	0	0	0	0	0	0	0	0	0	0	0	0	0	0	0	0	0	0	0	0	0	0	0	0	0	0	0	0	0
OTU383	0	0	0	0	0	0	1	0	0	1	0	0	0	0	0	0	0	0	0	0	0	0	0	0	0	0	0	0	2	0	0	0	0	0	0	0	0	0	1	0	0	0	0	71	0	0	0	58	0
OTU494	0	0	0	0	0	0	0	37	0	0	0	0	0	0	19	0	0	0	0	0	0	0	0	0	0	0	0	35	0	0	0	0	1	2	0	6	0	1	0	0	0	0	0	0	0	0	0	0	0
OTU298	1	0	2	2	0	2	0	1	7	0	4	0	0	0	0	0	0	0	2	0	0	0	0	3	19	7	0	0	2	0	0	9	0	0	0	0	0	0	0	3	0	0	0	0	0	0	0	0	0
OTU379	0	0	0	2	0	0	0	0	0	7	0	0	0	1	0	0	0	0	0	0	0	0	0	0	0	0	0	0	0	0	0	0	0	0	0	0	0	0	0	0	0	0	86	0	0	0	0	0	0
OTU427	0	0	0	0	0	0	0	0	0	0	0	103	0	0	0	0	0	0	0	0	0	0	0	0	0	0	0	0	0	0	0	0	0	0	0	0	0	0	0	0	0	0	0	0	0	0	0	0	0
OTU288	0	0	0	0	0	0	0	0	0	0	0	0	0	0	0	0	0	0	1	0	0	0	0	0	3	49	0	1	0	0	0	0	0	0	0	0	0	0	0	0	0	0	0	0	0	0	0	0	0
OTU422	0	0	0	1	0	0	0	0	0	0	103	0	0	0	0	0	0	0	0	0	0	0	0	0	0	2	0	0	0	0	0	0	0	0	0	0	0	0	0	0	0	0	0	0	0	0	0	0	0
OTU439	0	0	0	0	0	0	9	2	1	0	0	0	3	0	6	1	10	0	0	0	1	0	0	0	0	0	1	0	0	1	0	0	0	2	0	0	11	5	0	0	1	1	0	0	0	0	21	0	0
OTU419	0	0	0	0	0	0	0	0	0	0	74	6	0	0	0	0	0	0	0	3	0	0	0	0	0	0	0	0	0	0	0	0	0	2	0	0	0	0	0	0	0	0	0	0	0	0	0	0	0
OTU332	0	0	0	0	0	0	0	0	0	0	0	0	0	0	0	0	0	0	0	0	0	0	0	0	0	0	0	0	0	0	0	0	0	0	0	0	0	0	0	0	0	0	0	0	0	0	0	0	0
OTU455	0	0	0	0	0	0	0	0	0	0	0	0	0	0	0	0	0	0	0	90	0	0	0	0	0	1	0	0	0	0	0	0	0	0	0	0	0	0	0	0	0	0	0	0	0	0	0	0	0
OTU421	0	0	0	13	0	3	0	0	8	0	8	6	0	0	0	0	0	0	2	2	0	0	0	26	1	0	0	1	0	0	3	5	2	0	0	0	0	0	0	0	0	0	0	6	0	0	0	0	0
OTU202	0	0	0	0	0	2	0	0	9	0	1	0	0	0	0	0	1	0	0	1	0	0	0	0	0	23	0	0	29	0	0	0	0	0	0	0	0	0	7	0	0	1	0	0	0	0	0	0	0
OTU201	1	0	0	0	0	12	0	0	1	0	0	0	0	1	0	0	0	1	0	0	0	10	0	0	0	2	39	0	0	0	0	0	1	0	3	0	1	3	2	0	0	0	0	0	0	0	0	0	0
OTU463	0	0	0	0	0	0	0	0	0	0	0	0	0	43	0	0	0	1	4	0	0	0	0	0	0	7	0	0	0	0	1	1	0	0	0	0	0	0	0	0	0	0	0	0	0	0	0	0	0
OTU474	0	0	0	0	0	100	0	0	0	0	0	0	0	0	0	0	0	0	0	0	0	0	0	0	0	0	0	0	0	0	0	0	0	0	0	0	0	0	0	0	0	0	0	0	0	0	0	0	0
OTU502	0	0	0	2	0	0	0	0	8	0	0	8	0	0	0	0	0	0	0	0	0	0	0	1	0	1	0	0	0	0	91	0	0	0	0	0	2	0	0	7	0	0	0	0	0	0	0	0	0
OTU467	0	0	0	76	0	0	0	0	0	0	0	0	0	0	0	0	0	0	0	0	0	0	0	0	0	0	0	0	0	0	0	0	0	0	0	0	0	0	0	0	0	0	0	0	0	0	0	0	0
OTU493	0	0	0	0	0	0	0	27	0	0	0	0	0	0	0	0	0	0	0	0	0	0	0	0	0	1	0	4	0	0	0	0	0	0	0	0	0	0	0	0	0	1	48	0	0	0	0	0	0
OTU232	0	0	0	2	0	0	0	0	2	0	2	1	0	0	0	0	2	2	0	2	0	1	0	13	9	0	0	0	8	0	0	0	1	4	0	0	0	0	0	34	0	1	0	0	0	0	2	0	3
OTU323	0	0	0	0	0	0	0	1	0	0	0	0	0	0	0	0	0	0	0	0	0	0	0	0	0	1	0	0	0	0	0	0	0	0	0	2	0	1	0	0	0	0	0	0	1	0	0	0	0
OTU387	0	0	0	0	0	0	0	1	24	0	0	0	0	0	0	0	0	0	0	0	0	0	0	0	0	0	0	0	2	0	0	2	0	0	0	0	0	0	4	0	0	0	0	22	0	0	0	0	0
OTU395	0	0	0	0	0	0	0	1	0	2	1	0	0	0	14	0	0	0	0	0	0	0	0	2	0	0	0	0	0	1	0	0	0	0	0	1	0	0	0	0	0	1	0	0	0	63	0	0	0
OTU217	0	0	0	13	0	2	0	0	9	0	0	5	0	0	0	0	0	0	5	0	0	0	0	0	9	0	0	0	0	0	0	0	5	0	0	0	0	0	0	25	0	0	0	0	0	0	0	0	0
OTU250	0	0	0	2	0	4	0	0	2	0	5	2	0	0	0	0	1	3	0	0	0	0	0	4	0	0	0	0	0	0	0	1	3	8	0	0	0	0	0	4	0	0	1	0	0	0	0	18	6
OTU254	0	0	0	0	0	0	0	0	0	0	0	0	0	0	0	0	0	0	0	0	0	0	0	73	0	0	0	0	0	0	0	0	0	0	0	0	0	0	0	0	0	0	0	0	0	0	0	0	0
OTU394	0	0	0	0	0	0	0	0	1	0	0	0	0	0	0	38	0	0	0	0	0	7	0	0	3	0	0	0	0	0	0	0	0	0	0	0	0	0	0	0	0	0	0	0	0	5	0	0	0
OTU310	0	0	14	1	0	0	0	0	0	0	0	0	0	1	0	0	0	0	0	2	0	0	0	0	0	13	0	0	38	0	0	1	0	0	1	0	0	1	0	0	0	0	0	0	0	0	0	0	0
OTU258	0	0	0	0	0	0	0	0	0	0	0	0	0	0	0	0	0	0	0	0	0	0	0	0	95	0	0	0	0	0	0	0	0	0	0	0	0	0	0	0	0	0	0	0	0	0	0	0	0
OTU413	20	1	0	1	0	0	1	2	3	0	0	0	0	0	0	0	0	0	0	0	0	0	0	2	4	10	0	0	1	0	0	4	2	0	0	0	0	0	0	0	0	0	0	0	0	0	0	0	0
OTU279	0	0	0	0	0	0	0	0	4	0	6	1	0	0	0	0	0	0	0	0	0	0	0	17	50	0	0	0	0	0	0	1	1	0	0	0	0	0	0	1	0	0	0	0	0	0	0	0	0
OTU263	0	0	0	0	0	0	0	0	0	0	0	0	0	0	0	0	0	0	0	0	0	0	0	0	85	0	0	0	0	0	0	0	0	0	0	0	0	0	0	0	0	0	0	0	0	0	0	0	0
OTU234	0	0	0	0	0	0	0	0	0	0	0	0	0	0	0	0	0	0	0	0	0	0	0	0	0	0	0	0	0	0	0	0	0	0	0	0	0	0	0	75	0	0	0	0	0	0	0	0	0
OTU488	1	0	0	0	0	0	0	2	0	0	4	0	0	0	0	0	0	1	1	2	0	1	0	2	1	2	0	0	0	0	25	0	2	4	0	0	0	0	1	1	8	0	0	0	0	0	2	0	0
OTU345	0	0	0	0	0	0	0	0	0	0	0	0	0	0	0	0	0	0	0	0	0	0	0	0	0	0	0	0	0	0	0	0	0	0	0	0	0	0	0	0	0	0	0	0	0	0	0	0	0
OTU431	0	0	7	4	0	0	0	0	9	0	1	22	0	0	0	0	0	0	1	0	0	0	0	8	3	0	0	0	0	0	0	0	0	0	0	0	0	0	0	12	0	0	0	0	0	0	0	0	0
OTU490	0	0	0	0	0	0	0	68	0	0	0	0	0	0	0	0	0	0	0	0	0	0	0	0	0	0	0	0	0	0	0	0	0	0	0	0	0	0	0	0	0	0	0	0	0	0	0	0	0
OTU242	0	0	0	7	0	4	0	0	0	0	0	6	0	0	0	0	0	0	13	0	0	0	0	31	0	7	0	7	0	0	0	0	0	0	0	0	0	0	0	0	0	0	0	0	0	0	0	0	0
OTU440	0	0	0	0	0	0	0	0	0	0	0	0	0	0	59	0	0	0	0	0	0	0	0	0	0	0	0	0	0	0	0	0	0	0	0	0	0	0	0	0	0	0	0	0	0	0	0	0	0
OTU492	16	0	1	0	0	0	0	20	0	0	0	0	0	0	0	0	0	0	0	0	0	4	0	0	0	1	0	0	0	0	1	0	23	0	0	0	0	0	0	2	0	0	0	0	0	0	0	0	0
OTU361	0	0	0	0	0	7	0	0	20	0	0	0	0	0	0	0	0	0	5	0	0	0	0	0	6	0	1	0	0	0	0	0	0	4	0	0	0	0	0	0	0	0	0	0	0	0	0	0	0
OTU252	0	0	0	0	0	0	0	0	8	0	5	0	0	0	0	0	0	8	0	1	0	1	0	27	0	3	0	0	0	0	0	0	1	13	0	0	0	0	0	0	0	0	0	0	0	0	0	0	0
OTU291	0	0	0	0	0	0	0	0	0	0	0	0	0	0	0	0	0	0	0	0	0	0	0	0	0	51	0	0	0	0	0	0	0	0	0	0	0	0	0	0	0	0	0	0	0	0	0	0	0
OTU473	0	8	0	0	0	27	0	2	0	0	28	0	0	0	0	0	0	1	0	1	0	2	0	0	0	0	0	0	0	0	0	2	3	0	0	0	0	0	0	0	0	0	0	3	0	0	0	0	0
OTU405	0	0	0	0	0	0	0	0	0	0	0	0	0	0	0	6	0	0	0	0	0	0	0	0	0	0	0	0	0	0	0	0	0	0	0	0	0	8	0	0	0	0	0	0	0	0	7	28	0
OTU389	0	0	0	0	0	0	0	0	20	0	0	0	0	0	0	0	0	0	0	0	0	0	0	0	0	0	0	1	0	0	0	0	0	0	0	0	0	0	0	10	0	0	0	13	0	0	4	10	0
OTU416	0	9	0	0	0	0	0	1	0	10	0	2	2	3	0	0	0	1	1	1	2	0	0	0	6	1	0	0	1	0	0	0	3	1	1	0	0	3	0	0	0	0	0	0	0	2	1	0	2
OTU209	2	0	0	0	0	0	0	0	1	0	1	3	0	0	0	0	0	0	0	0	0	1	0	0	1	3	0	1	0	0	0	5	0	0	0	0	0	0	1	35	0	0	0	0	0	0	0	0	0
OTU321	0	0	0	0	0	27	0	0	0	0	0	0	0	0	0	0	0	0	0	0	0	0	0	0	0	0	0	0	0	0	0	0	0	0	0	0	0	3	0	0	33	0	0	0	0	0	0	0	0
OTU381	0	0	0	4	0	0	0	0	0	0	0	0	0	0	0	0	0	0	0	0	0	0	0	0	3	0	0	0	0	0	58	0	0	0	0	0	0	0	0	0	0	0	5	0	0	0	0	0	7
OTU384	0	0	0	0	0	1	0	0	1	0	0	0	0	0	0	2	0	0	0	0	0	0	0	1	3	0	0	0	0	0	0	0	0	0	2	0	0	0	0	6	0	0	0	43	0	0	0	0	0
OTU274	0	0	1	3	0	2	0	0	2	0	0	0	0	0	0	1	0	1	0	0	0	0	0	0	51	5	0	0	0	0	0	0	0	0	0	0	0	0	0	0	0	0	0	0	0	0	0	0	0
OTU498	0	0	0	0	0	0	0	0	26	0	0	0	0	0	0	0	0	0	12	0	0	0	0	0	0	0	0	0	0	0	0	0	0	0	0	0	0	0	0	0	0	0	0	0	0	0	0	0	0
OTU432	0	2	0	0	3	0	0	0	0	0	0	0	28	0	15	0	0	0	0	0	0	0	0	0	0	0	0	0	0	0	0	0	0	0	0	0	0	0	0	0	0	0	0	0	0	0	0	0	0
OTU299	0	0	0	0	0	0	0	0	0	0	0	0	0	0	0	0	0	0	0	0	0	0	0	0	14	12	0	0	28	0	0	0	0	0	0	0	0	0	0	0	0	0	0	0	0	0	0	0	0
OTU497	0	0	0	3	0	0	0	0	28	0	0	0	0	0	0	1	0	0	0	0	0	0	0	1	5	0	0	0	0	0	0	0	1	0	0	0	0	0	0	2	0	0	0	0	0	0	0	1	0
OTU272	1	0	0	0	0	9	0	0	0	0	0	0	0	0	0	0	0	0	0	0	0	0	0	0	21	7	0	0	1	0	17	0	0	0	0	0	0	0	0	2	0	0	0	0	0	0	0	0	0
OTU249	3	0	1	0	0	0	0	0	1	0	1	0	0	0	0	0	0	2	0	0	0	0	0	13	0	1	0	1	1	0	0	0	0	1	0	0	3	0	0	0	15	0	0	0	0	0	0	0	0
OTU223	0	0	1	0	0	0	0	0	9	0	2	12	0	0	0	0	0	0	0	1	0	10	0	4	0	0	0	0	5	0	0	0	0	2	0	0	0	0	0	8	0	0	0	0	0	0	0	0	0
OTU519	0	6	0	0	0	0	1	0	0	0	0	0	0	0	0	5	0	0	0	0	1	3	0	0	0	0	0	0	0	0	28	0	7	0	0	0	0	0	0	0	0	0	0	0	0	0	0	0	1
OTU227	0	0	0	3	0	0	0	0	4	0	2	0	0	0	0	0	0	0	2	0	0	0	0	4	0	4	0	0	0	0	0	0	0	1	0	0	0	0	0	15	0	0	0	0	0	0	0	0	0
OTU445	0	0	0	0	0	0	0	0	0	0	0	0	0	0	17	0	0	0	0	0	0	0	0	0	0	0	0	0	0	0	0	0	0	41	0	0	0	0	0	0	0	0	0	0	0	0	0	0	0
OTU470	0	0	0	0	0	28	0	0	0	0	0	0	0	0	0	0	0	0	23	0	0	0	0	0	0	0	0	0	0	0	0	0	0	0	0	0	0	0	0	0	0	0	0	0	0	0	0	0	0
OTU270	0	0	0	0	0	0	0	0	6	0	0	0	0	0	0	0	0	0	0	0	0	0	0	0	45	0	0	0	0	0	0	0	0	0	0	0	0	0	0	0	0	0	0	0	0	0	0	0	0
OTU238	0	0	0	0	0	1	0	0	2	0	1	0	0	0	0	0	0	0	0	0	0	0	0	34	3	2	0	0	0	0	0	0	0	0	1	0	0	0	0	4	0	0	0	0	0	0	0	0	0
OTU437	0	0	0	0	6	1	0	0	0	0	0	0	21	10	0	0	0	0	0	0	0	2	0	0	0	0	0	0	0	0	0	0	0	0	0	0	0	0	0	0	0	0	1	2	0	0	0	0	0
OTU499	0	0	0	0	0	0	0	0	26	0	0	0	0	0	0	0	0	0	0	0	0	0	0	0	0	0	0	0	0	0	0	0	0	0	0	0	0	0	0	0	0	0	0	0	0	0	0	0	0
OTU236	0	4	0	0	0	0	0	0	0	0	0	0	8	0	1	0	0	0	0	0	0	0	33	0	0	0	0	0	0	0	2	0	0	0	0	0	0	0	0	0	0	0	0	0	5	0	0	3	0
OTU257	0	0	0	1	0	0	0	0	0	0	0	0	0	0	0	0	0	0	0	0	0	0	0	0	28	0	1	0	0	0	20	0	0	0	0	0	0	0	0	0	0	5	0	0	0	0	0	0	3
OTU478	0	0	0	0	0	0	28	0	0	0	0	0	0	0	0	0	0	0	0	0	0	1	0	0	0	0	0	0	0	0	0	0	0	0	0	0	0	0	0	0	0	0	0	0	0	0	5	0	0
OTU216	3	0	0	3	0	0	10	0	0	0	0	1	0	0	0	0	1	3	0	0	0	1	0	3	4	1	0	0	1	2	0	0	0	0	0	0	0	0	0	1	0	0	0	15	0	1	0	0	0
OTU271	0	0	0	0	0	0	0	0	0	0	0	0	0	0	0	0	0	0	0	0	0	0	0	0	45	0	0	0	0	0	4	0	0	0	0	0	0	0	2	3	0	0	0	0	0	0	0	0	0
OTU487	0	0	0	0	0	0	3	5	0	0	0	0	0	0	0	0	0	0	0	0	2	0	0	0	5	0	0	2	0	0	0	9	0	18	1	0	0	0	1	0	0	0	0	0	0	0	0	0	1
OTU483	0	0	0	0	0	0	33	0	0	0	0	0	0	0	0	0	0	0	0	0	0	0	0	1	0	0	0	0	0	0	0	0	0	8	0	0	0	0	0	0	0	0	0	0	0	0	0	0	0
OTU297	0	0	0	0	0	0	0	2	0	0	0	1	0	1	0	0	0	1	0	0	0	0	0	1	2	6	0	0	0	0	0	0	0	0	0	0	5	0	2	6	0	0	0	0	0	0	0	0	0
OTU247	0	0	0	0	0	0	0	0	0	0	0	0	0	0	0	0	0	0	0	0	0	0	0	53	0	0	0	0	0	0	0	0	0	0	0	0	0	0	0	0	0	0	0	0	0	0	0	0	0
OTU501	0	0	0	0	0	0	0	1	0	1	2	3	0	0	0	0	0	0	0	0	1	0	0	4	1	0	0	0	0	0	0	0	0	0	0	0	0	0	0	0	0	0	1	0	0	0	0	0	0
OTU362	0	0	0	0	0	0	0	0	0	0	0	6	0	0	0	0	0	0	6	0	0	0	0	0	18	2	0	0	0	0	0	0	0	0	0	0	0	0	0	0	0	0	0	0	0	0	0	0	0
OTU368	0	0	1	0	0	0	0	0	0	0	0	0	11	0	0	0	0	1	0	0	0	10	0	1	0	0	0	0	0	0	1	0	0	2	0	0	0	0	0	0	0	7	0	0	0	0	2	1	0
OTU273	0	0	0	0	0	5	1	0	0	0	0	0	0	0	0	0	0	0	0	0	0	0	0	1	10	0	0	0	3	0	0	0	0	1	0	0	0	0	4	0	0	0	0	0	0	0	15	0	0
OTU412	3	0	0	0	0	0	0	0	4	0	0	0	0	0	0	0	0	0	0	0	0	0	0	0	14	0	8	0	0	0	0	0	0	0	0	1	0	0	0	0	0	0	0	0	0	7	0	0	0
OTU429	0	0	0	0	0	0	0	0	0	0	0	30	0	0	0	0	0	0	0	0	0	0	0	0	0	0	0	0	0	0	0	0	0	0	0	0	0	0	0	0	0	0	0	0	0	0	0	0	0
OTU443	0	0	0	0	0	0	6	0	0	0	0	0	2	0	9	1	0	0	0	0	3	0	1	0	0	0	0	0	0	0	0	0	0	0	0	0	0	0	0	0	0	0	0	0	0	0	6	0	0
OTU464	0	0	0	1	0	0	0	0	0	0	0	0	0	0	0	0	0	0	0	0	0	0	0	0	27	0	0	0	0	0	0	0	0	0	0	0	0	0	0	5	0	0	0	0	0	0	0	0	0
OTU468	0	0	0	5	0	3	0	0	0	0	0	0	0	0	0	1	0	0	0	0	0	0	0	0	12	0	0	0	0	0	11	0	0	0	0	0	0	0	0	0	0	0	0	0	0	0	1	0	0
OTU404	0	0	0	0	0	0	0	0	0	0	0	0	0	0	0	0	0	0	0	0	0	0	0	0	0	0	0	0	0	0	0	0	0	0	0	0	0	0	0	0	1	0	0	0	0	0	0	42	0
OTU317	0	0	0	0	0	0	0	0	2	0	0	0	0	0	0	0	0	0	0	0	0	0	0	0	0	0	0	0	0	0	0	0	0	0	0	0	0	0	0	0	1	2	0	0	0	0	0	0	0
OTU465	0	0	0	14	0	0	0	0	0	0	0	0	0	0	0	0	0	0	0	0	0	0	0	0	2	0	0	0	0	0	0	0	1	0	1	0	0	0	0	3	0	0	0	0	0	0	3	0	0
OTU503	0	0	0	0	0	0	0	0	2	0	18	0	0	0	0	0	0	0	0	1	0	0	0	0	2	0	0	11	0	0	0	0	0	0	0	0	0	0	0	2	0	0	0	0	0	0	0	0	0
OTU347	0	0	1	5	0	1	0	0	0	0	0	1	0	0	0	0	0	0	2	2	0	0	0	0	0	1	0	1	0	0	0	0	0	0	0	0	0	0	1	0	0	0	0	0	0	0	1	0	0
OTU520	0	0	0	0	0	0	0	0	0	0	0	0	0	0	0	0	0	0	0	0	0	0	0	0	0	0	0	0	0	0	0	24	0	0	0	0	0	0	0	0	0	0	0	0	1	0	0	0	0
OTU475	0	0	0	0	0	26	0	0	0	0	0	0	0	0	0	0	0	0	0	0	0	0	0	0	0	0	0	0	0	0	0	0	0	0	0	0	0	0	0	0	0	0	0	0	0	0	0	0	0
OTU486	0	0	0	0	0	0	0	22	0	0	0	0	0	0	0	0	0	0	0	0	0	0	0	0	0	0	0	0	0	0	0	0	0	0	0	0	0	0	0	0	0	0	0	0	0	0	0	0	0
OTU225	0	0	0	0	0	0	0	0	0	0	0	0	0	0	0	0	0	0	0	0	0	0	0	0	0	0	0	0	0	0	18	0	0	0	0	0	0	0	0	7	0	0	0	0	0	0	0	0	0
OTU480	0	0	0	0	0	0	18	0	0	0	0	0	0	0	0	0	0	0	0	0	0	0	0	0	0	0	0	0	0	0	0	0	0	0	0	0	0	0	0	1	0	0	0	0	0	0	0	0	0
OTU508	0	0	0	1	0	0	9	0	0	1	0	0	0	0	0	0	0	0	0	0	0	0	0	0	0	0	0	0	0	2	0	0	0	0	0	0	0	0	0	0	0	0	1	0	1	0	0	0	0
OTU396	0	0	0	0	0	0	0	0	0	0	0	0	0	0	0	0	0	2	0	0	0	0	0	0	0	0	0	0	0	0	0	0	0	0	0	0	0	0	0	0	0	0	0	0	0	0	14	0	0
OTU267	1	0	0	0	0	0	0	0	0	0	1	0	0	0	0	0	0	0	0	0	0	1	0	2	6	0	0	4	0	0	0	0	0	0	0	0	0	0	0	1	0	0	0	0	0	0	0	0	0
OTU264	0	0	0	2	0	1	0	1	0	0	0	0	0	0	0	0	0	0	0	0	0	0	0	0	10	1	0	0	0	0	1	0	0	0	0	0	0	0	0	0	2	0	0	0	0	0	0	0	0
OTU335	0	0	0	0	0	0	0	0	0	0	0	0	0	0	0	0	0	0	0	0	0	0	0	0	0	1	0	3	0	2	0	6	0	0	0	0	0	0	0	0	0	0	0	0	0	0	0	0	0
OTU320	0	0	0	0	0	0	0	0	2	0	0	0	0	0	0	0	0	0	0	0	0	0	0	0	5	0	0	0	0	0	0	0	2	0	0	0	0	0	0	0	1	0	0	0	0	0	0	0	0
OTU277	0	0	0	0	0	0	0	0	0	0	0	0	0	0	0	0	0	0	0	0	0	0	0	0	9	0	0	0	0	1	2	0	4	1	0	0	0	0	0	0	0	0	0	0	0	0	0	0	0
OTU215	0	0	0	0	0	0	0	0	0	0	0	0	0	0	0	0	0	0	0	0	0	0	0	0	0	0	0	0	0	0	0	0	0	0	0	0	0	0	0	11	0	0	0	0	0	0	0	0	0
OTU518	0	0	0	0	0	1	0	0	0	0	0	0	0	0	0	0	0	0	0	0	0	0	0	0	0	0	0	0	0	0	6	0	0	0	0	0	0	0	0	0	5	0	0	0	0	0	0	0	0
OTU500	0	0	0	0	0	0	0	0	2	0	0	0	0	0	0	0	0	0	0	0	0	0	0	0	1	0	0	0	0	0	0	0	0	0	0	0	0	0	0	4	0	0	0	0	0	0	0	0	0
OTU423	0	0	0	0	0	0	0	0	0	0	13	0	0	0	0	0	0	0	0	0	0	0	0	0	0	0	0	0	0	0	0	0	0	0	0	0	0	0	0	0	0	0	0	0	0	0	0	0	0
OTU420	0	0	0	0	0	0	0	3	0	0	10	0	0	0	0	0	0	0	0	0	0	0	0	0	0	0	0	0	0	0	0	0	0	0	0	0	0	0	0	0	0	0	0	0	0	0	0	0	0
OTU376	0	0	0	0	0	0	0	0	0	0	0	0	0	0	0	0	0	0	0	0	0	0	0	0	0	0	0	0	4	0	0	0	0	2	0	0	0	0	0	0	0	0	0	0	0	0	0	0	0
OTU351	0	0	0	0	0	0	0	0	0	0	0	0	0	0	0	0	0	0	0	0	0	0	0	0	0	0	0	0	0	0	0	0	0	0	0	0	0	0	0	0	0	0	0	0	0	0	0	0	0
OTU350	0	0	0	0	0	0	0	0	0	0	0	0	0	0	0	0	0	0	0	0	0	0	0	0	0	0	0	0	0	0	0	0	0	0	0	0	0	0	0	0	0	0	0	0	0	0	0	0	0
OTU248	0	0	0	0	0	0	0	0	0	0	0	0	0	0	0	0	0	0	0	0	0	0	0	4	0	0	0	0	0	0	0	0	0	0	0	0	0	0	0	0	0	0	0	0	0	0	0	0	0
OTU426	2	0	1	0	0	0	0	0	2	0	0	1	0	0	0	0	0	0	0	0	0	0	0	1	0	0	0	0	0	0	0	0	1	0	0	0	0	0	0	0	0	0	0	0	0	0	0	0	0
OTU398	0	0	0	1	0	0	0	0	0	0	0	0	0	0	0	0	0	0	0	0	0	0	0	0	0	0	0	0	0	0	0	0	0	0	0	0	0	0	0	1	0	0	0	0	0	0	3	0	0
OTU505	0	0	0	0	0	0	0	0	2	0	0	0	0	0	0	0	0	0	0	0	0	0	0	2	0	0	0	0	0	0	0	0	0	0	0	0	0	0	0	0	0	0	0	0	0	0	0	0	0
OTU237	0	0	0	0	0	0	0	0	0	0	0	0	0	0	0	0	0	0	0	0	0	0	2	0	0	0	0	0	0	0	0	0	0	0	0	0	0	0	0	0	0	2	0	0	0	0	0	1	0
OTU504	0	0	0	0	0	0	0	0	3	0	0	0	0	0	0	0	0	0	0	0	0	0	0	0	0	0	0	0	0	0	0	0	0	0	0	0	0	0	0	0	0	0	0	0	0	0	0	0	0
OTU296	0	0	0	0	0	0	0	0	0	0	0	1	0	0	0	0	0	0	0	0	0	1	0	0	1	1	0	0	0	0	0	0	0	0	0	0	0	0	0	0	0	0	0	0	0	0	0	0	0
OTU471	0	0	0	0	0	3	0	0	0	0	0	0	2	0	0	0	0	0	0	0	0	0	0	0	0	0	0	0	0	0	0	0	0	0	0	0	0	0	0	0	0	0	0	0	0	0	0	0	0
OTU230	0	0	0	0	0	0	0	0	0	0	0	0	0	0	0	0	0	0	0	0	0	0	0	0	3	0	0	0	0	0	0	0	0	0	0	0	0	0	0	0	0	0	0	0	0	0	0	0	0
OTU275	0	0	0	0	0	0	0	0	0	0	0	0	0	0	0	0	0	0	0	0	0	0	0	0	5	0	0	0	0	0	0	0	0	0	0	0	0	0	0	0	0	0	0	0	0	0	0	0	0
OTU293	0	0	0	0	0	0	0	0	0	0	0	0	0	0	0	0	0	0	0	0	0	0	0	0	0	3	0	0	1	0	0	0	0	0	0	0	0	0	0	0	0	0	0	0	0	0	0	0	0
OTU507	0	2	0	0	1	0	0	0	0	0	0	0	0	0	0	0	0	0	0	0	0	0	0	0	0	0	0	0	0	0	0	0	0	0	0	0	0	0	0	0	0	0	0	0	0	0	0	0	0
OTU278	0	0	0	0	0	0	0	0	0	0	0	0	0	0	0	0	0	0	0	0	0	0	0	0	3	0	0	0	0	0	0	0	0	0	0	0	0	0	0	0	0	0	0	0	0	0	0	0	0
OTU360	0	0	0	0	0	0	0	0	0	0	0	0	0	0	0	0	0	0	0	0	0	0	0	0	0	0	0	0	0	0	0	0	0	0	0	0	0	0	0	0	0	0	0	0	0	0	0	0	0
OTU458	0	0	2	0	0	0	0	0	0	0	0	0	0	0	0	0	0	0	0	0	0	0	0	0	0	0	0	0	0	0	0	0	0	1	0	0	0	0	0	0	0	0	0	0	0	0	0	0	0
OTU316	0	0	0	0	0	0	0	0	0	0	2	0	0	0	0	0	0	0	0	0	0	0	0	0	0	0	0	0	0	0	0	0	0	0	0	0	0	0	0	0	1	0	0	0	0	0	0	0	0
OTU224	0	0	0	0	0	0	0	0	0	0	0	0	0	0	0	0	0	0	0	0	0	0	0	0	0	0	0	0	0	0	0	0	0	0	0	0	0	0	0	3	0	0	0	0	0	0	0	0	0
OTU509	0	0	0	0	0	0	0	0	0	0	0	0	0	0	0	0	0	0	0	0	0	0	0	0	0	0	0	0	0	2	0	0	0	0	0	0	0	0	0	0	0	0	0	0	0	0	0	0	0
OTU514	0	0	0	0	0	0	0	0	0	0	0	0	0	0	0	0	0	0	0	0	0	0	0	0	0	0	0	0	0	0	2	0	0	0	0	0	0	0	0	0	0	0	0	0	0	0	0	0	0
OTU372	0	0	0	0	0	0	0	0	0	0	0	0	0	0	0	0	0	0	0	0	0	0	0	0	0	0	0	0	0	0	0	0	0	0	0	0	0	0	0	0	0	0	0	0	0	0	0	0	0
OTU233	0	0	0	0	0	0	0	0	0	0	0	0	0	0	0	0	0	0	0	0	0	0	0	0	0	0	0	0	0	0	0	0	0	0	0	0	0	0	0	2	0	0	0	0	0	0	0	0	0
OTU301	0	0	0	0	0	0	0	0	0	0	0	0	0	0	0	0	0	0	0	0	0	0	0	0	0	0	2	0	0	0	0	0	0	0	0	0	0	0	0	0	0	0	0	0	0	0	0	0	0
OTU265	0	0	0	0	0	0	0	0	0	0	0	0	0	0	0	0	0	0	0	0	0	0	0	0	2	0	0	0	0	0	0	0	0	0	0	0	0	0	0	0	0	0	0	0	0	0	0	0	0
OTU358	0	0	0	0	0	0	0	0	0	0	0	0	0	0	0	0	0	0	0	0	0	0	0	0	0	0	0	0	0	0	0	0	0	0	0	0	0	0	0	0	0	0	0	0	0	0	0	0	0
OTU481	0	0	0	0	0	0	1	0	0	0	0	0	0	0	0	0	0	0	0	0	0	0	0	0	0	0	0	0	0	0	0	0	0	0	0	0	0	0	0	0	0	0	0	0	0	0	0	0	0
[truncated: 12 more columns]
