# Supplementary material for: Comprehensive profiling of the gut microbiota in patients with chronic obstructive pulmonary disease of varying severity
Source: PLoS One. 2021 Apr 9;16(4):e0249944. doi: 10.1371/journal.pone.0249944 (PMC8034725; doi:10.1371/journal.pone.0249944)
Supplement: S2 Table — (XLS) [file pone.0249944.s003.xls]

		Spearman correlation			p-value
	Eosinophil(%)	FVC(L)	FEV1(L)	Eosinophil(%)	FVC(L)	FEV1(L)
OTU1	-0.08076342	0.065797425	0.141799457	0.539589273	0.617437622	0.279812475
OTU10	0.018106827	0.05456168	0.20147194	0.890781276	0.678836672	0.122674962
OTU11	-0.159512189	0.051603784	-0.013568491	0.223453056	0.6953732	0.918046415
OTU12	0.103854253	0.033919557	-0.155985763	0.429721766	0.796957401	0.233989365
OTU13	0.187177054	-0.004556773	0.043961902	0.152126873	0.972435162	0.738737719
OTU14	-0.170090009	0.072307906	0.007447962	0.193845356	0.582983495	0.954960371
OTU15	-0.14771709	0.300981922	0.055323783	0.260024073	0.019448344	0.674599936
OTU17	0.127494073	0.090983914	0.035892777	0.331668097	0.489333635	0.785419458
OTU18	-0.081747269	0.073356252	0.068126589	0.534644383	0.577518245	0.605011662
OTU19	-0.37748237	0.262330434	0.299741449	0.002946094	0.042880641	0.019980004
OTU2	-0.070500336	-0.161008209	-0.103460744	0.592461495	0.219084638	0.431481186
OTU20	0.000419586	0.221465994	0.192801973	0.99746135	0.089023796	0.139968425
OTU21	-0.022889612	0.075556111	0.10758799	0.86218366	0.566126949	0.41323101
OTU26	0.082394818	0.23629367	0.319555605	0.531401957	0.069116927	0.012816376
OTU3	0.037658616	-0.043620683	-0.020599801	0.775132827	0.74069419	0.875855454
OTU312	-0.030221593	0.04411158	-0.095440358	0.818695336	0.737880018	0.46821606
OTU33	-0.161386662	0.194798662	0.181620735	0.217989074	0.135832447	0.164888937
OTU34	-0.082809927	0.200454459	0.042920952	0.529328528	0.1246159	0.744711388
OTU36	-0.258716203	-0.201440893	-0.211383912	0.045936617	0.122733844	0.10495163
OTU4	-0.255912461	0.036402579	0.136357346	0.048428422	0.782445848	0.298868562
OTU41	0.018161327	-0.241952246	-0.303267099	0.890454555	0.062531615	0.018500404
OTU42	0.153233804	-0.230256399	-0.105776712	0.242446348	0.07674285	0.421184819
OTU44	-0.041101728	-0.073896037	-0.069897482	0.755187113	0.574713421	0.595637797
OTU5	0.097438608	0.020807852	0.026994719	0.458909195	0.874611688	0.837776187
OTU57	0.159674526	0.021631746	-0.03324695	0.222976114	0.869689299	0.800900346
OTU6	-0.289778336	0.015811046	0.011921468	0.024715523	0.90456002	0.927966229
OTU7	-0.064064765	0.24461403	0.301715282	0.6267512	0.059613718	0.019139727
OTU8	-0.001663615	0.087309453	0.055222885	0.98993477	0.507114089	0.675160285
OTU84	-0.074463827	0.230799175	0.095279796	0.571769873	0.076031037	0.468968274
OTU9	0.00246225	-0.174991295	-0.247177345	0.985103313	0.181122141	0.056908708
